# Supplementary material for: CSF Proteomics of Secondary Phase Spinal Cord Injury in Human Subjects: Perturbed Molecular Pathways Post Injury
Source: PLoS One. 2014 Oct 28;9(10):e110885. doi: 10.1371/journal.pone.0110885 (PMC4211693; doi:10.1371/journal.pone.0110885)
Supplement: Table S1 — Details of identified spots. L-R: Spot number (corresponds to Figure S1), protein name, NCBI/Swiss Prot accession numbers, pI, molecular weight, Mowse score, expect value, sequence coverage, peptide count, peptides matched. (XLS) [file pone.0110885.s004.xls]

## Sheet: Sheet1
Spot no	Protein name	NCBI acc	Swiss Prot acc	pI	Mol wt	Score	Expect	Sequence Coverage	Peptide count	Peptides matched
					(Kda)
1	Alpha 1B glycoprotein precursor		P04217	5.58	54.2	141	9.5e-11	0.38	14	22
2	Alpha 1B glycoprotein precursor	gi|69990	P04217	5.58	54.2	188	1.9e-15	0.34	12	21
3	Alpha 1B glycoprotein precursor		P04217	5.58	54.2	161	9.5e-13	0.33	12	20
4	serine (or cysteine) proteinase inhibitor, clade C (antithrombin), member 1	gi|50363219		5.37	46.707	107	2.6e-06	0.21	16	20
5	Chain A, Antithrombin Iii	gi|999513		5.95	49.008	75	0.004	0.3	12	16
6	Chain A, Antithrombin Iii	gi|999513		5.95	49.008	310	1.2e-26	0.46	20	25
7	serine (or cysteine) proteinase inhibitor	gi|50363217		5.37	46.707	106	3.1e-06	0.46	15	21
8	Alpha 1 antitrypsin precursor	gi|1942629	P01009	5.37	46.7	266	3e-23	0.61	27	37
9	Alpha 1 antitrypsin precursor	gi|1942629	P01009	5.37	46.7	264	4.8e-23	0.57	23	33
10	Alpha 1 antitrypsin precursor	gi|1942629	P01009	5.37	46.7	178	1.9e-14	0.54	24	31
11	Alpha 1 antitrypsin precursor	gi|1942629	P01009	5.37	46.7	194	4.8e-16	0.62	28	33
12	alpha-1-antitrypsin	gi|177827		5.42	46.616	73	0.0062	0.29	13	20
13	vitamin D-binding protein precursor	gi|32483410		5.32	52.883	65	0.043	0.21	11	17
14	hemopexin precursor	gi|386789		6.57	51.512	91	0.00011	0.26	10	14
15	Serum albumin precursor	gi|763431		5.69	52.048	183	6.1e-14	0.23	13	20
16	fibrinogen gamma	gi|223170		5.54	46.252	65	0.038	0.35	12	20
17	fibrinogen gamma	gi|223170		5.54	46.252	121	9.7e-08	0.45	14	19
18	Serum albumin precursor	gi|763431	P02768	5.69	52.048	92	7.3e-05	0.26	14	22
19	Serum albumin precursor	gi|763431	P02768	5.69	52.048	74	0.0051	0.2	10	16
20	Fibrinogen beta chain precursor		P02675	8.54	55.892	118	1.9e-08	0.41	17	33
21	Chain B, Crystal Structure Of Fibrinogen Fragment D	gi|2781208		5.84	37.625	229	1.5e-18	0.47	13	21
22	PRO2675	gi|7770217		6.14	32.553	89	0.00016	0.26	8	13
23	Human Serum Albumin In A Complex With Myristic Acid And Tri-Iodobenzoic Acid	gi|4389275		5.69	65.993	113	6.1e-07	0.2	12	18
24	Serum albumin precursor		P02768	5.69	52.048	73	0.00055	0.31	21	30
25	Haptoglobin		P00738	6.13	45.177	103	6e-07	0.37	13	18
26	Haptoglobin		P00738	6.13	45.18	86	2.9e-05	0.26	10	11
27	Haptoglobin		P00738	6.13	45.177	84	4.5e-05	0.1	4	6
28	Zinc alpha 2 glycoprotein		P25311	5.57	33.85	88	2.1e-05	0.51	16	26
29	PRO2675	gi|7770217		6.14	32.553	196	3.1e-15	0.32	9	15
30	PRO2675	gi|7770217		6.14	32.553	158	1.9e-11	0.36	10	17
31	PRO2675	gi|7770217		6.14	32.553	103	6.1e-06	0.39	11	18
32	apolipoprotein E precursor	gi|4557325		5.65	36.132	101	9.7e-06	0.28	9	13
32	Glial fibrillary acidic protein, astrocyte (GFAP)		P14136	5.42	49.85	42	0.72	0.19	7	12
33	apolipoprotein E precursor	gi|4557325		5.65	36.132	68	0.02	0.43	13	21
34	Transthyretin precursor		P02766	5.52	15.877	234	4.8e-20	0.24	2	4
35	apolipoprotein E precursor	gi|15826311		5.76	22.17	128	1.9e-08	0.63	11	20
36	apolipoprotein E	gi|178853		5.81	36.185	124	4.8e-08	0.47	15	19
37	apolipoprotein E precursor		P02649	36.132	5.65	168	1.9e-13	0.64	22	32
38	Clusterin precursor		P10909	5.89	52.461	58	0.021	0.26	9	11
38	'SP40,40'	gi|338305		5.74	36.712	66	0.029	0.22	6	8
38	apolipoprotein J precursor	gi|178855		6.27	48.772	66	0.03	0.19	6	8
39	apolipoprotein E	gi|178853		5.81	36.185	216	3.1e-17	0.58	19	26
40	Haptoglobin precursor		P00738	6.13	45.177	67	0.0024	0.37	13	17
41	haptoglobin	gi|1212947		6.27	38.427	69	0.017	0.22	7	10
42	Ig kappa chain C region		P01834	5.58	11.602	94	4.7e-06	0.48	3	6
42	prostaglandin H2 D-isomerase	gi|32171249		7.66	21.015	88	0.00019	0.36	4	8
43	Serum albumin precursor		P02768	5.92	69.321	68	0.002	0.2	16	25
44	Ig kappa chain C region		P01834	5.58	11.602	240	1.2e-20	0.66	4	12
44	prostaglandin H2 D-isomerase	gi|32171249		7.66	21.015	124	4.8e-08	0.36	4	8
45	Ig kappa chain C region		P01834	5.58	11.602	236	3e-20	0.66	4	8
46	Apolipoprotein A-I precursor		P02647	5.56	30.759	254	4.8e-22	0.53	14	24
47	Apolipoprotein A-I precursor		P02647	5.56	30.759	632	7.6e-60	0.54	15	28
48	Apolipoprotein A-I precursor		P02647	5.56	30.759	638	1.9e-60	0.58	17	31
49	Apolipoprotein A-I precursor		P02647	5.56	30.759	371	9.5e-34	0.63	18	30
50	Apolipoprotein A-I precursor		P02647	5.56	30.759	168	1.9e-13	0.55	12	22
51	Peroxiredoxin 2		P32119	5.66	21.878	172	7.6e-14	0.39	8	14
52	Complement C4 precursor		P01028	6.65	192.65	106	3e-07	0.14	20	31
53	Complement C4 precursor		P01028	6.65	192.65	294	4.8e-26	0.15	22	36
54	AMBP protein precursor		P02760	5.95	38.974	134	4.8e-10	0.5	13	26
55	Complement C4 precursor		P01028	6.65	192.65	243	6e-21	0.12	19	35
56	Complement C4 precursor		P01028	6.65	192.65	243	1.2e-24	0.12	19	35
57	Serum albumin precursor		P02768	5.92	69.321	65	0.004	0.12	10	17
58	Ig kappa chain C region		P01834	5.58	11.602	234	4.8e-20	0.66	4	10
59	Ig kappa chain C region		P01834	5.58	11.602	255	3.8e-22	0.8	5	12
60	Protein N-terminal asparagine amidohydrolase		Q96AB6	5.83	34.525	53	0.062	0.44	9	12
61	apolipoprotein A-IV precursor	gi|178779		5.22	43.358	244	4.8e-20	0.5	23	30
62	Carbonic anhydrase I		P00915	6.63	28.721	451	9.5e-42	0.63	12	24
63	Complement C4 precursor		P01028	6.65	192.65	166	3e-13	0.17	26	36
64	Ig kappa chain C region		P01834	5.58	11.602	99	1.6e-06	0.48	3	6
65	Ig kappa chain C region		P01834	5.58	11.602	193	6e-16	0.61	4	8
66	Hemoglobin beta chain		P68871	6.81	15.857	502	7.6e-47	0.83	11	24
67	Ig kappa chain C region		P01834	5.58	11.602	180	1.2e-14	0.66	4	10
68	Complement C4 precursor		P01028	6.65	192.65	127	2.4e-09	0.17	25	33
69	Serum albumin precursor		P02768	5.92	69.321	131	9.5e-10	0.39	21	33
70	C4b		P01028	6.65	192.65	178	1.9e-14	0.16	24	36
71	Ficolin 3 precursor		O75636	6.2	32.87	77	0.00025	0.41	10	16
72	Complement C3 precursor		P01024	6.02	187.046	209	1.5e-17	0.24	33	51
73	Creatine kinase, M chain		P06732	6.77	43.074	256	3e-22	0.38	15	24
74	Creatine kinase, M chain		P06732	6.77	43.074	309	1.5e-27	0.37	15	22
75	Chain B, Crystal Structure Of Fibrinogen Fragment D	gi|2781208		5.84	37.625	118	1.9e-07	0.35	12	19
76	Chain B, Crystal Structure Of Fibrinogen Fragment D	gi|2781208		5.84	37.625	105	3.8e-06	0.4	12	17
76	SH3-domain kinase binding protein 1		Q96B97	6.24	73.082	68	0.0017	0.18	12	19
77	fibrin beta	gi|223002		7.95	50.731	172	7.7e-13	0.35	15	22
78	Serotransferrin precursor		P02787	6.81	77	144	4.8e-11	0.52	28	38
79	transferrin	gi|4557871		6.81	77	185	3.8e-14	0.31	20	25
80	transferrin	gi|4557871		6	53.725	162	7.7e-12	0.3	14	18
81	WD-repeat protein 37		Q9Y2I8	6.79	54.616	69	0.0014	0.19	10	22
81	Nonspecific lipid-transfer protein, mitochondrial precursor		P22307	6.44	58.956	51	0.095	0.17	12	18
82	transferrin	gi|4557871		6.81	77	93	6.8e-05	0.25	12	16
83	transferrin	gi|4557871		6.81	77	128	1.9e-08	0.25	15	20
84	transferrin	gi|4557871		6.81	77	127	2.4e-08	0.23	14	19
85	Ig mu chain C region	gi|7428607		6.35	49.31	73	0.0057	0.23	9	12
86	gelsolin isoform b	gi|38044288		5.58	80.591	143	6.1e-10	0.28	14	20
87	similar to human albumin, Swiss-Prot Accession Number P02768	gi|763431		5.69	52.048	113	6.1e-07	0.24	11	19
88	albumin	gi|247527		9.69	3.114	94	4.7e-05	0.88	4	7
89	similar to human albumin, Swiss-Prot Accession Number P02768	gi|763431		5.69	52.048	73	0.0064	0.18	8	13
90	Haptoglobin precursor		P00738	6.13	45.177	167	2.4e-13	0.31	10	13
91	Haptoglobin precursor		P00738	6.13	45.177	100	1.3e-06	0.24	9	11
92	Haptoglobin precursor		P00738	6.13	45.177	241	9.5e-21	0.3	10	16
93	Haptoglobin precursor		P00738	6.13	45.177	310	1.2e-27	0.34	12	16
94	Ig alpha-1 chain C region		P01876	6.08	37.631	257	2.4e-22	0.32	8	16
95	Ig alpha-1 chain C region		P01876	6.08	37.631	142	7.6e-11	0.2	6	11
96	Glypican-1 precursor		P35052	7.07	61.611	57	0.024	0.14	7	14
96	Phenylalanine-4-hydroxylase		P00439	6.15	51.829	54	0.05	0.19	8	14
96	Pro-neuregulin-3 precursor (Pro-NRG3)		P56975	7.79	77.852	50	0.11	0.2	14	26
97	Heat shock 70 kDa protein 4L (Osmotic stress protein 94)		O95757	5.63	94.426	62	0.0081	0.23	18	30
98	Serum albumin precursor		P02768	5.92	69.321	84	4.5e-05	0.33	21	32
99	Retinoic acid receptor gamma-1		P13631	7.44	50.309	59	0.014	0.26	15	28
99	3-hydroxyanthranilate 3,4-dioxygenase		P46952	5.62	32.522	52	0.083	0.21	6	10
99	Protein C20orf151		Q8NC74	6.08	71.388	51	0.089	0.11	10	17
100	Serum albumin precursor		P02768	5.92	69.321	300	1.2e-26	0.37	21	33
100	Astrotactin 1 (Fragment)		O14525	5.11	145.577	55	0.038	0.12	15	25
101	Hemopexin precursor (Beta-1B-glycoprotein)		P02790	6.55	51.643	364	4.8e-33	0.36	13	25
102	Ig gamma-4 chain C region		P01861	7.18	35.918	126	3e-09	0.18	5	8
103	Heat shock 70 kDa protein 4L (Osmotic stress protein 94)		O95757	5.63	94.426	54	0.047	0.27	19	28
104	Beta-2-glycoprotein I precursor (Apolipoprotein H)		P02749	8.34	38.273	85	4e-05	0.24	6	10
104	General transcription factor 3C polypeptide 5		Q9Y5Q8	6.47	59.533	60	0.011	0.24	13	21
105	hypothetical protein (matches to albumin from swiss prot)	gi|51476390		5.88	69.357	69	0.015	0.29	17	23
106	fibrin beta	gi|223002		7.95	50.731	140	1.2e-09	0.31	13	22
107	Serum albumin precursor		P02768	5.92	69.321	67	0.0022	0.21	12	21
108	Serum albumin precursor		P02768	5.92	69.321	259	1.5e-22	0.44	26	39
109	Ig gamma-4 chain C region		P01861	7.18	35.918	61	0.01	0.21	5	9
110	Ig gamma-2 chain C region		P01859	7.66	35.862	71	0.00093	0.16	5	9
111	Ig heavy chain V-III region BRO		P01766	6.45	13.218	110	1.2e-07	0.4	3	6
112	Ig gamma-2 chain C region		P01859	7.66	35.862	80	0.00011	0.36	11	20
113	Ig gamma-2 chain C region		P01859	7.66	35.862	244	4.8e-21	0.5	12	24
114	Apolipoprotein A-IV precursor		P06727	5.28	45.343	198	1.9e-16	0.57	26	37
115	Ig heavy chain V-III region BRO		P01766	6.45	13.218	156	3e-12	0.34	3	8
116	Heat shock 70 kDa protein 4L		O95757	5.63	94.426	68	0.0021	0.23	17	28
116	TBC1 domain family member 15		Q8TC07	5.44	79.41	57	0.025	0.15	11	18
117	Ig gamma-2 chain C region		P01859	7.66	35.862	100	1.3e-06	0.34	11	21
118	Ig gamma-2 chain C region		P01859	7.66	35.862	80	0.00012	0.26	8	14
118	Sphingosine kinase 1		Q9NYA1	6.64	42.49	56	0.028	0.2	5	9
118	Rho-GTPase-activating protein 25		P42331	5.83	72.385	55	0.037	0.26	14	28
119	Ig gamma-1 chain C region		P01857	8.46	36.083	110	1.2e-07	0.49	10	15
120	Ig gamma-1 chain C region		P01857	8.46	36.083	374	4.8e-34	0.57	14	25
121	Ig gamma-3 chain C region		P01860	7.89	32.31	168	1.9e-13	0.37	12	27
122	Glypican-1 precursor		P35052	7.07	61.611	54	0.051	0.14	8	16
122	Ankyrin repeat and SOCS box protein 2 (ASB-2)		Q96Q27	7.55	65.042	53	0.068	0.19	11	17
122	Polypeptide N-acetylgalactosaminyltransferase 13		Q8IUC8	6.42	63.949	52	0.072	0.19	9	16
122	Nuclear receptor ROR-alpha		P35398	5.97	62.995	57	0.022	0.14	10	18
123	Ig gamma-4 chain C region		P01861	7.18	35.918	72	0.00074	0.13	4	8
124	Serum albumin precursor		P02768	5.92	69.321	377	2.4e-34	0.43	27	46
125	Ig gamma-4 chain C region		P01861	7.18	35.918	92	8.1e-06	0.23	5	9
126	Ig gamma-4 chain C region		P01861	7.18	35.918	69	0.0017	0.22	6	9
127	Serum albumin precursor		P02768	5.92	69.321	111	9.5e-08	0.26	13	24
128	Serum paraoxonase/arylesterase 1		P27169	5.08	39.593	59	0.014	0.37	11	15
129	carbonic anhydrase I	gi|4502517		6.59	28.852	329	1.5e-28	0.65	10	16
