# Supplementary material for: CSF Proteomics of Secondary Phase Spinal Cord Injury in Human Subjects: Perturbed Molecular Pathways Post Injury
Source: PLoS One. 2014 Oct 28;9(10):e110885. doi: 10.1371/journal.pone.0110885 (PMC4211693; doi:10.1371/journal.pone.0110885)
Supplement: Table S2 — Composition of the modules. Each module is mentioned per column followed by the number of members in that module. The member proteins are listed in each column. Proteins identified in this study have been highlighted in grey and red. Among these, proteins that show differential abundance in DIGE have been highlighted in red. Note that “module” has been referred to as “group”. (XLS) [file pone.0110885.s005.xls]

## Sheet: Sheet1
GROUP 1: 91	GROUP 2: 65	GROUP 3: 11	GROUP 4: 68	GROUP 5: 9	GROUP 6 : 2	GROUP 7: 14	GROUP 8 : 2	GROUP 9 : 2	GROUP 10 : 3	GROUP 11: 45	GROUP 12: 13	GROUP 13: 44	GROUP 14: 4	GROUP 15: 11	GROUP 16: 45	GROUP 17 : 9	GROUP 18: 15	GROUP 19: 20	GROUP 20: 11	GROUP 21: 18	GROUP 22: 41	GROUP 23: 20	GROUP 24: 9	GROUP 25: 11	GROUP 26 : 71	GROUP 27 : 58	GROUP 28 : 74	GROUP 29 : 12	GROUP 30 : 65	GROUP 31 : 3
GPC1	CAND1	HBB	HP	PHB	C4B	TF	SGOL2	PLEKHA5	AZGP1	SH3KBP1	PTK2	HAAO	HRAS	GC	GSN	PTGDS	IGHA1	CLU	BCL2L1	PRDX2	CKM	CDH1	CDC27	GTF3C5	ALB	APOA1	APOH	UBQLN4	RARG	IGHG3
HSPA4L	ECT2	SERPINC1	GFAP	CACYBP	C2	PAH	TUSC2	PLEKHA6	ABCC1	SLAIN2	BCAR1	AMBP	TIAM1	DAB2	YWHAQ	MLH1	VCP	PON1	BBC3	IGHG1	CA1	ACTN1	AURKB	SMARCAD1	IGHG2	FGG	IGHM	SCAF1	RXRG	TGFBR2
TBC1D15	SLC1A5	UPF1	FN1	IPO11		IGFBP3			USP53	LRRC16A	PXN	GRB2	RNF115	FGR	TGM2	BCAT2	SYVN1	COMMD1	BAD	SEC23IP	SUMO2	DDN	ANAPC5	TCF21	C4A	SERPINA1	APOE	PDLIM7	AJUBA	GOPC
SCP2	XRCC6	RBM8A	POLR1C	METTL1		IGF1				SH3GLB1	PTPN12	CRK	ARHGEF1	DAB1	ECHS1	GABARAP	SEL1L	ATP7B	KEAP1	URM1	THRAP3	ACTN4	ANAPC7	GTF3C3	IGKC	APOA4	TTR	SPP1	SRF
ASTN1	SRRM2	UPF3B	CNOT1	TBL1X		IGF2				SH3GLB2	TNS3	BAG3		VLDLR	VCL	KATNB1	OS9	ATP7A	BAX	UBE2H	PSIP1	PDLIM1	USP37	BRF1	HPX	DGAT1	A1BG	TRAF2	NCOR2
WDR37	HNRNPC	UPF2	VIM	XPO1		RAB5A				DNM1	PTK2B	POT1		LRP2	YWHAG	CACNA1A	ERLEC1	LIG4	VDAC1	UBA3	LMNA	PSEN1	CDC16	GTF3C6	F7	APOF	FGB	TRADD	NKX3-1
UBC	ILF3	UPF3A	ARRB2	VPS37B		TYRP1				ARHGAP17	DCC	MAP7		LPA	PPFIBP1	HSPG2	DERL2	ZWINT	CYCS	GJA1	FAM169A	ECSIT	ANAPC4	GTF3C2	DMWD	ABCA13	A2M	TRAF1	NFKB1
SLIT2	MRPL12	SMG7	RAB5C	NUCB2		TFR2				FNBP1	FYN	MVP		LRP1	CDK16	CAPN1	DERL1	NUF2	SNCA	TNIK	RIF1	CYP2C18	PAXIP1	GTF3C4	CTSB	PLTP	LCAT	BIRC2	NCOR1
VEGFA	MEPCE	HDAC8	CSK	FBXO25		LAMC3				DNM2	PTPN5	GAD1		CUBN	TJP2	ACTC1	TRA@	C9	PARK7	NEFM	TERF2IP	FBXL12	CDC23	GTF3C1	UIMC1	APOD	RHEB	ATXN1	RXRA
PFDN5	CUL3	SMG6	HNRNPK			CFB				ITSN1	DAG1	KHDRBS1		SERF2	DISC1		SGK1	IL24	CRYAB	SOD1	MT3	PSEN2		POLR3C	RBBP8	VKORC1	PRAM1	PEG3	NCOA3
IPO7	DDB1	KHDRBS2	CDK9			CYP2E1				SH3GL2	ASAP1	SH3YL1		CCND3	KIF23		MAPT	LEP	CD40LG	PRDX5	MYC	RNF32		PBRM1	PALB2	APOC1	CDC42	RBBP6	NCOA1
APEH	KATNA1		STK4			PCBD1				SYNJ2	ARAP3	SH3D19			PRC1		CDK2AP1	CLUAP1		TRIM21	BRD4	GCDH			ATM	APOC3	NOS3	RBP4	PPARG
GARS	COPS5		PRKAA1			TIMELESS				SYNJ1	HCK	PIK3R3			RACGAP1		MAP7D3	MMP25		FCGR3B	TRIM63	MAST1			MDC1	FGA	LRP8		EP300
SEC23A	KRT14		PRSS3			KLF13				ITSN2		PIK3CA			PAK1		SPAST	CBY1		UTY	PSMD4	EXOC6			MDM2	MIS12	GEM		CHUK
VPS26A	KRT5		DCD							WASL		ITIH1			PAK2		TUBGCP2	C8B		NLGN3	UCHL5	CYP2C8			RCHY1	APOA2	CLEC4G		SRC
STAT1	CUL1		CAMK1							WIPF2		COX8A			APP			CD209		PPP2R5D	ACTG1	IFIT3			CST3	F13B	SHBG		ESR1
DNM1L	EIF4A3		CDC37							PDCD6IP		DAAM1			HGS			C7		TIPRL	UBE2Q2	IFIT5			CDK5RAP3	FBLN1	ACTB		NR2F6
PSMG3	KRT6B		STK3							WIPF1		PDGFRB			ZFP36			C15orf23		TPM3P4	PRDX6	LONP1			TP63	NID1	MYOC		FOS
ATP6V1C1	KRT16		CDK4							ZNF219		PLCG1			DMD			CA4			SUMO4	LOXL4			C4orf41	KLK13	CAV1		SRA1
SHMT2	NEDD8		PBK							CD2AP		SPRY1			ARRB1			SLC4A1			ARHGDIA	PDCD4			TP53	KLK3	PKM2		RXRB
ARFIP1	DDX17		RPL23							FAM125A		KIT			DGKG						PDIA3				CABLES1	PRTN3	CDKN1A		CEBPA
IDE	KRT13		ADRBK1							NPHS2		CBLB			CLTC						ITGA2				H2AFX	ELN	PSMA3		SMAD3
STAT3	CUL2		MST4							NPHS1		EGFR			ANXA2						CALR				RPA1	SERPING1	AHSG		ATF4
LUC7L2	KRT9		RPS24							ERC1		ABL1			SH3BP5						ITGB5				SMARCD1	ELANE	OTUB1		NFKBIA
PUS7	KRT1		STK25							ATXN2		DOK2			MAPK9						MAPK6				AR	F2	ANXA7		BTRC
SNX2	KRT10		STK24							SH3GL3		SHC1			CEP44						DDR1				NR0B2	ABCA6	NGFR		SMAD4
FIS1	INPPL1		HBA1							SEPT8		SOS1			STK39						PPBP				TBP	SERTAD3	ATP6V1A		AKT1
PEX5	EEF1A1		ATAD3A							CD2		MET			CASP4						APOB				TAF1C	KIAA0754	TK1		IKBKG
HSD17B4	YWHAZ		CSNK1E							SPRY2		CBLC			TOM1L1						PRDX4				SETD7	MOCOS	SDF4		PIK3R1
USF2	IQCB1		RIOK2							DDX28		LYN			ACTA1						RAD21				TAF6	C1QC	SMN1		TNIP1
GDAP1	QDPR		CSNK1A1							ARHGAP27		CBL			LSR						AMPD3				TAF10	SPEF2	CPNE6		GADD45G
ETF1	SDHB		TUFM							SAMD1		INPP5D			GSDMB						RPS6KA4				TAF5L	ROBO3	TUBB3		TGFBR1
DIAPH1	SRSF7		EWSR1							CIZ1		BLNK			PDE1A						IRF2BP2				UFD1L	FAM83C	TUBA1A		TYRO3
NUBP2	SRRM1		PHKG2							CASKIN2		CD79A			LIMCH1						GTSE1				DNMT1	APOL1	SP110		FHL2
RAB5B	KRT6A		OXSR1							SYDE1		LAT			RNF34						ZBED1				CROT	SAA2	HTRA1		SUMO1
ECI2	ITGA4		PRKACB							KIAA1522		GRAP2			PSRC1						IRF2BP1				CAMTA1	TXNDC2	INPP5K		TNFRSF1A
AGPS	PCMT1		TP53RK							LEMD2		SH3BP2			EPN2						PHC3				ZNF292	TSC22D4	SUMO3		MAP4
ACAA1	PABPC1		RPL4							PHLDB1		CLYBL			RASAL2						RLF				TLN2	LBP	QARS		SAFB2
VDAC3	VHL		PPP2R1A							FAP		LCK			SYNPO						LECT1				CDCP1	SACS	C14orf1		GSK3B
NDUFA7	TTN		EEF2K							SRGAP1		SORBS3			WTAP						MYLK3				AP4E1	ZNRD1	ARFGAP1		AKT2
SUGP1	PABPC4		RPS6KA1							PKP3		ARAP1			PHLDB2						HSD17B7				CFD	MPG	ST13		MEN1
SCO2	PAN2		PRDX1							CYGB		CTAGE5			FAM83G										TTPAL	PRNP	CRISP3		TCF4
TIMM44	KCTD3		RPL11							PALMD		SLA2			MICALL1										SCN5A	ERVK-10	ABCC6		CDC73
RBMS1	SHKBP1		EIF2AK2							SH3PXD2B		ABI2			SHCBP1										KIAA0232	SMPDL3A	GRB7		H2AFZ
STX7	KCTD10		HNRNPH3							GAS2L1					PHACTR4										CHKB	TNFRSF10C	RAD52		PNRC2
SERPINH1	PPM1B		MAPK14																						OR8D2	JAK3	LRIF1		NR5A2
TBL2	PDCD6		ILK																						PDZRN4	CP	TSC22D1		PNRC1
C7orf11	EIF3I		HSPD1																						IGDCC4	C1QA	SETDB1		PLAG1
IDH3G	VCAM1		VRK1																						PF4V1	APOA1BP	SUZ12		SPHK1
MRRF	HBA2		PPP2R1B																						CACNA1I	IGKV2-40	JARID2		ANLN
RAB8A	KRT8		PPP2R2A																						FAM71E2	PDE4B	PFDN1		CFH
RRBP1	NUP188		ATP5C1																						CLCA2	SETX	ASNA1		ENO1
RAB31	CKAP4		ATP5A1																						AGA	ABCA1	BAG6		APC
UBL4A	DNTT		TUBB6																						ZNF232	PCDH1	IKBKAP		POM121
SEPT9	MCM5		PRSS1																						GJC2	GPLD1	GET4		RANBP2
MRPS28	FBXO6		CSNK2A2																						TRY6	NLRP1	IMMT		PRKCI
CD320	SGSH		SLC25A13																						PLA2G4F	NLRC4	PRRC2A		MAP3K4
VDAC2	SSR1		CSNK2A1																						CRB1	CTSL1	FEZ1		MAP6
SEPT11	FARSA		CSNK2B																						LDB3		PHYHIP		OIP5
PITPNA	TFRC		CDK2																						FAM75A7		KIAA1377		ZNF576
TMEM9	CDC45		LYZ																						OR3A2		SAT1		RHPN2
SEPT6	MYL4		HSPA1L																						SLC9A8		TOMM20		ACY3
SEPT2	HIP1R		RIBC2																						PRB3		CHD3		HACE1
SEPT7	SCARB1		TUBGCP4																						IGL@		AIMP2		ITGB1BP2
UBD	PDZK1		GCN1L1																						OR2T6		GADD45A		MID1IP1
QTRTD1			GLUD1																						ADRA1B		RAI1
Cep72			TCEAL1																						APOC2		MAPKAPK3
MTMR6			MYO15B																						FCGRT		CTNND2
ELAVL1																									MAP9		C19orf52
RANBP3																									GABBR1		FOXG1
CANX																									KCNMA1		ANKH
ZAK																											ZNF558
KLF11																											FXYD7
TUBGCP3																											IQSEC1
C14orf43
RAPH1
RAP2A
SELT
AP1M1
RRP1B
SDC2
KIAA0408
TERF2
RYR2
MARK3
SEPT10
OBSL1
CEP76
MAP7D1
METTL21A
DICER1
