# Supplementary material for: CSF Proteomics of Secondary Phase Spinal Cord Injury in Human Subjects: Perturbed Molecular Pathways Post Injury
Source: PLoS One. 2014 Oct 28;9(10):e110885. doi: 10.1371/journal.pone.0110885 (PMC4211693; doi:10.1371/journal.pone.0110885)
Supplement: Table S3 — Details of the modules. Protein id, GO annotations, annotation details and component genes for each module per sheet. GO annotations highlighted in green are statistically significant (Hyp*<0.001) and those highlighted in yellow are not statistically significant but included for their significant biological roles in the current perspective. (XLS) [file pone.0110885.s006.xls]

## Sheet: M1
Id	Annotations	Annotations details	Genes	NGR	TNGR	NG	TNG	Hyp	Hyp*	Genes
119	GO:0006886	intracellular protein transport (BP)	7 genes	196	34208	7	89	8.43535e-07	0.000371999	IPO7,TIMM44,AP1M1,STX7,ARFIP1,SNX2,SEC23A
189	GO:0051291	protein heterooligomerization (BP)	4 genes	40	34208	4	89	3.64144e-06	0.000535292	SEPT11,SEPT9,SEPT7,IDE
248	GO:0033540	fatty acid beta-oxidation using acyl-CoA oxidase (BP)	3 genes	11	34208	3	89	2.76679e-06	0.000610076	ACAA1,SCP2,HSD17B4
61	GO:0007049	cell cycle (BP)	8 genes	435	34208	8	89	1.84254e-05	0.0020314	SEPT6,SEPT11,SEPT10,SEPT9,TERF2,SEPT7,C7orf11,SEPT2
361	GO:0016559	peroxisome fission (BP)	2 genes	4	34208	2	89	4.00228e-05	0.00353001	DNM1L,FIS1
303	GO:0043653	mitochondrial fragmentation involved in apoptosis (BP)	2 genes	5	34208	2	89	6.65916e-05	0.00489448	DNM1L,FIS1
67	GO:0015031	protein transport (BP)	7 genes	413	34208	7	89	0.000104588	0.00658904	PEX5,RAB31,RAB8A,RRBP1,RAB5B,VPS26A,RANBP3
309	GO:0044070	regulation of anion transport (BP)	2 genes	7	34208	2	89	0.000139369	0.00768271	VDAC3,VDAC2
127	GO:0002042	cell migration involved in sprouting angiogenesis (BP)	2 genes	10	34208	2	89	0.000297133	0.0131035	VEGFA,SLIT2
199	GO:0031000	response to caffeine (BP)	2 genes	10	34208	2	89	0.000297133	0.0131035	RYR2,SDC2
198	GO:0044255	cellular lipid metabolic process (BP)	4 genes	128	34208	4	89	0.000357083	0.0143158	ACAA1,SCP2,HSD17B4,AGPS
225	GO:0031954	positive regulation of protein autophosphorylation (BP)	2 genes	12	34208	2	89	0.00043432	0.0147335	VEGFA,RAP2A
327	GO:0048255	mRNA stabilization (BP)	2 genes	12	34208	2	89	0.00043432	0.0147335	VEGFA,ELAVL1
153	GO:0006184	GTP catabolic process (BP)	4 genes	151	34208	4	89	0.000665699	0.0209695	RAB31,SEPT9,RAB5B,RAP2A
92	GO:0051301	cell division (BP)	5 genes	286	34208	5	89	0.000923512	0.0271512	SEPT11,SEPT10,SEPT9,C7orf11,SEPT2
16	GO:0006810	transport (BP)	7 genes	604	34208	7	89	0.00102082	0.0281363	IPO7,SCP2,ATP6V1C1,UBL4A,TMEM9,PITPNA,NDUFA7
297	GO:0002036	regulation of L-glutamate transport (BP)	1 genes	1	34208	1	89	0.00260173	0.0286841	SEPT2
439	GO:0002575	basophil chemotaxis (BP)	1 genes	1	34208	1	89	0.00260173	0.0286841	VEGFA
421	GO:0003374	dynamin polymerization involved in mitochondrial fission (BP)	1 genes	1	34208	1	89	0.00260173	0.0286841	DNM1L
404	GO:0008627	induction of apoptosis by ionic changes (BP)	1 genes	1	34208	1	89	0.00260173	0.0286841	RYR2
436	GO:0010593	negative regulation of lamellipodium assembly (BP)	1 genes	1	34208	1	89	0.00260173	0.0286841	SLIT2
437	GO:0015966	diadenosine tetraphosphate biosynthetic process (BP)	1 genes	1	34208	1	89	0.00260173	0.0286841	GARS
433	GO:0021972	corticospinal neuron axon guidance through spinal cord (BP)	1 genes	1	34208	1	89	0.00260173	0.0286841	SLIT2
386	GO:0032290	peripheral nervous system myelin formation (BP)	1 genes	1	34208	1	89	0.00260173	0.0286841	DICER1
426	GO:0035646	endosome to melanosome transport (BP)	1 genes	1	34208	1	89	0.00260173	0.0286841	AP1M1
419	GO:0048210	Golgi vesicle fusion to target membrane (BP)	1 genes	1	34208	1	89	0.00260173	0.0286841	RAB8A
435	GO:0050929	induction of negative chemotaxis (BP)	1 genes	1	34208	1	89	0.00260173	0.0286841	SLIT2
432	GO:0051058	negative regulation of small GTPase mediated signal transduction (BP)	1 genes	1	34208	1	89	0.00260173	0.0286841	SLIT2
391	GO:0071335	hair follicle cell proliferation (BP)	1 genes	1	34208	1	89	0.00260173	0.0286841	DICER1
431	GO:0071672	negative regulation of smooth muscle cell chemotaxis (BP)	1 genes	1	34208	1	89	0.00260173	0.0286841	SLIT2
434	GO:0071676	negative regulation of mononuclear cell migration (BP)	1 genes	1	34208	1	89	0.00260173	0.0286841	SLIT2
428	GO:0090024	negative regulation of neutrophil chemotaxis (BP)	1 genes	1	34208	1	89	0.00260173	0.0286841	SLIT2
420	GO:0090149	membrane fission involved in mitochondrial fission (BP)	1 genes	1	34208	1	89	0.00260173	0.0286841	DNM1L
430	GO:0090260	negative regulation of retinal ganglion cell axon guidance (BP)	1 genes	1	34208	1	89	0.00260173	0.0286841	SLIT2
427	GO:0090288	negative regulation of cellular response to growth factor stimulus (BP)	1 genes	1	34208	1	89	0.00260173	0.0286841	SLIT2
362	GO:0000115	regulation of transcription involved in S phase of mitotic cell cycle (BP)	1 genes	2	34208	1	89	0.00519677	0.0309699	KLF11
365	GO:0000430	regulation of transcription from RNA polymerase II promoter by glucose (BP)	1 genes	2	34208	1	89	0.00519677	0.0309699	USF2
398	GO:0001309	age-dependent telomere shortening (BP)	1 genes	2	34208	1	89	0.00519677	0.0309699	TERF2
336	GO:0001754	eye photoreceptor cell differentiation (BP)	1 genes	2	34208	1	89	0.00519677	0.0309699	STAT3
348	GO:0002689	negative regulation of leukocyte chemotaxis (BP)	1 genes	2	34208	1	89	0.00519677	0.0309699	SLIT2
438	GO:0003012	muscle system process (BP)	1 genes	2	34208	1	89	0.00519677	0.0309699	SCO2
418	GO:0006426	glycyl-tRNA aminoacylation (BP)	1 genes	2	34208	1	89	0.00519677	0.0309699	GARS
358	GO:0008616	queuosine biosynthetic process (BP)	1 genes	2	34208	1	89	0.00519677	0.0309699	QTRTD1
387	GO:0010070	zygote asymmetric cell division (BP)	1 genes	2	34208	1	89	0.00519677	0.0309699	DICER1
305	GO:0014040	positive regulation of Schwann cell differentiation (BP)	1 genes	2	34208	1	89	0.00519677	0.0309699	DICER1
403	GO:0014808	release of sequestered calcium ion into cytosol by sarcoplasmic reticulum (BP)	1 genes	2	34208	1	89	0.00519677	0.0309699	RYR2
413	GO:0016476	regulation of embryonic cell shape (BP)	1 genes	2	34208	1	89	0.00519677	0.0309699	SEPT7
394	GO:0016561	protein import into peroxisome matrix, translocation (BP)	1 genes	2	34208	1	89	0.00519677	0.0309699	PEX5
364	GO:0019086	late viral mRNA transcription (BP)	1 genes	2	34208	1	89	0.00519677	0.0309699	USF2
322	GO:0019264	glycine biosynthetic process from serine (BP)	1 genes	2	34208	1	89	0.00519677	0.0309699	SHMT2
429	GO:0021836	chemorepulsion involved in postnatal olfactory bulb interneuron migration (BP)	1 genes	2	34208	1	89	0.00519677	0.0309699	SLIT2
378	GO:0031627	telomeric loop formation (BP)	1 genes	2	34208	1	89	0.00519677	0.0309699	TERF2
417	GO:0032206	positive regulation of telomere maintenance (BP)	1 genes	2	34208	1	89	0.00519677	0.0309699	TERF2
399	GO:0032214	negative regulation of telomere maintenance via semi-conservative replication (BP)	1 genes	2	34208	1	89	0.00519677	0.0309699	TERF2
422	GO:0032313	regulation of Rab GTPase activity (BP)	1 genes	2	34208	1	89	0.00519677	0.0309699	TBC1D15
412	GO:0033566	gamma-tubulin complex localization (BP)	1 genes	2	34208	1	89	0.00519677	0.0309699	Cep72
330	GO:0042773	ATP synthesis coupled electron transport (BP)	1 genes	2	34208	1	89	0.00519677	0.0309699	NDUFA7
384	GO:0045069	regulation of viral genome replication (BP)	1 genes	2	34208	1	89	0.00519677	0.0309699	DICER1
423	GO:0051414	response to cortisol stimulus (BP)	1 genes	2	34208	1	89	0.00519677	0.0309699	SLIT2
335	GO:0060019	radial glial cell differentiation (BP)	1 genes	2	34208	1	89	0.00519677	0.0309699	STAT3
440	GO:0060319	primitive erythrocyte differentiation (BP)	1 genes	2	34208	1	89	0.00519677	0.0309699	VEGFA
230	GO:0070173	regulation of enamel mineralization (BP)	1 genes	2	34208	1	89	0.00519677	0.0309699	DICER1
405	GO:0070296	sarcoplasmic reticulum calcium ion transport (BP)	1 genes	2	34208	1	89	0.00519677	0.0309699	RYR2
308	GO:0006699	bile acid biosynthetic process (BP)	2 genes	21	34208	2	89	0.00136104	0.0353069	SCP2,HSD17B4
207	GO:0000086	G2/M transition of mitotic cell cycle (BP)	3 genes	115	34208	3	89	0.00340647	0.0357679	TUBGCP3,CEP76,Cep72
149	GO:0032870	cellular response to hormone stimulus (BP)	2 genes	33	34208	2	89	0.00335337	0.0360692	SLIT2,STAT3
15	GO:0006986	response to unfolded protein (BP)	2 genes	51	34208	2	89	0.00785584	0.0360878	HSPA4L,SERPINH1
363	GO:0000432	positive regulation of transcription from RNA polymerase II promoter by glucose (BP)	1 genes	3	34208	1	89	0.00778513	0.0361394	USF2
400	GO:0010834	telomere maintenance via telomere shortening (BP)	1 genes	3	34208	1	89	0.00778513	0.0361394	TERF2
368	GO:0010881	regulation of cardiac muscle contraction by regulation of the release of sequestered calcium ion (BP)	1 genes	3	34208	1	89	0.00778513	0.0361394	RYR2
395	GO:0016233	telomere capping (BP)	1 genes	3	34208	1	89	0.00778513	0.0361394	TERF2
415	GO:0021834	chemorepulsion involved in embryonic olfactory bulb interneuron migration (BP)	1 genes	3	34208	1	89	0.00778513	0.0361394	SLIT2
376	GO:0021889	olfactory bulb interneuron differentiation (BP)	1 genes	3	34208	1	89	0.00778513	0.0361394	DICER1
380	GO:0030422	production of siRNA involved in RNA interference (BP)	1 genes	3	34208	1	89	0.00778513	0.0361394	DICER1
381	GO:0030423	targeting of mRNA for destruction involved in RNA interference (BP)	1 genes	3	34208	1	89	0.00778513	0.0361394	DICER1
388	GO:0031643	positive regulation of myelination (BP)	1 genes	3	34208	1	89	0.00778513	0.0361394	DICER1
351	GO:0032790	ribosome disassembly (BP)	1 genes	3	34208	1	89	0.00778513	0.0361394	MRRF
390	GO:0035196	production of miRNAs involved in gene silencing by miRNA (BP)	1 genes	3	34208	1	89	0.00778513	0.0361394	DICER1
425	GO:0035385	Roundabout signaling pathway (BP)	1 genes	3	34208	1	89	0.00778513	0.0361394	SLIT2
374	GO:0042447	hormone catabolic process (BP)	1 genes	3	34208	1	89	0.00778513	0.0361394	IDE
385	GO:0055013	cardiac muscle cell development (BP)	1 genes	3	34208	1	89	0.00778513	0.0361394	DICER1
407	GO:0055070	copper ion homeostasis (BP)	1 genes	3	34208	1	89	0.00778513	0.0361394	SCO2
392	GO:0060576	intestinal epithelial cell development (BP)	1 genes	3	34208	1	89	0.00778513	0.0361394	DICER1
424	GO:0061364	apoptotic process involved in luteolysis (BP)	1 genes	3	34208	1	89	0.00778513	0.0361394	SLIT2
402	GO:0071816	tail-anchored membrane protein insertion into ER membrane (BP)	1 genes	3	34208	1	89	0.00778513	0.0361394	UBL4A
302	GO:0090141	positive regulation of mitochondrial fission (BP)	1 genes	3	34208	1	89	0.00778513	0.0361394	DNM1L
89	GO:0000278	mitotic cell cycle (BP)	4 genes	304	34208	4	89	0.00826621	0.0375814	TUBGCP3,CEP76,UBC,Cep72
68	GO:0044267	cellular protein metabolic process (BP)	4 genes	284	34208	4	89	0.00653785	0.0384426	PFDN5,ETF1,SEC23A,CANX
333	GO:0006606	protein import into nucleus (BP)	2 genes	35	34208	2	89	0.00376617	0.0386251	IPO7,STAT3
249	GO:0008206	bile acid metabolic process (BP)	2 genes	36	34208	2	89	0.00398099	0.0399004	SCP2,HSD17B4
209	GO:0051289	protein homotetramerization (BP)	2 genes	48	34208	2	89	0.00698526	0.0405329	IDE,SHMT2
59	GO:0007264	small GTPase mediated signal transduction (BP)	4 genes	312	34208	4	89	0.00903391	0.0406526	RAB31,RAB8A,RAB5B,RAP2A
313	GO:0007595	lactation (BP)	2 genes	37	34208	2	89	0.00420139	0.0411736	VEGFA,USF2
328	GO:0006449	regulation of translational termination (BP)	1 genes	4	34208	1	89	0.0103668	0.0411871	ETF1
324	GO:0006544	glycine metabolic process (BP)	1 genes	4	34208	1	89	0.0103668	0.0411871	SHMT2
76	GO:0006564	L-serine biosynthetic process (BP)	1 genes	4	34208	1	89	0.0103668	0.0411871	SHMT2
240	GO:0007034	vacuolar transport (BP)	1 genes	4	34208	1	89	0.0103668	0.0411871	VPS26A
377	GO:0010626	negative regulation of Schwann cell proliferation (BP)	1 genes	4	34208	1	89	0.0103668	0.0411871	DICER1
221	GO:0010815	bradykinin catabolic process (BP)	1 genes	4	34208	1	89	0.0103668	0.0411871	IDE
278	GO:0015853	adenine transport (BP)	1 genes	4	34208	1	89	0.0103668	0.0411871	VDAC3
342	GO:0031077	post-embryonic camera-type eye development (BP)	1 genes	4	34208	1	89	0.0103668	0.0411871	VEGFA
379	GO:0031848	protection from non-homologous end joining at telomere (BP)	1 genes	4	34208	1	89	0.0103668	0.0411871	TERF2
352	GO:0035584	calcium-mediated signaling using intracellular calcium source (BP)	1 genes	4	34208	1	89	0.0103668	0.0411871	FIS1
250	GO:0042487	regulation of odontogenesis of dentin-containing tooth (BP)	1 genes	4	34208	1	89	0.0103668	0.0411871	DICER1
383	GO:0070100	negative regulation of chemokine-mediated signaling pathway (BP)	1 genes	4	34208	1	89	0.0103668	0.0411871	SLIT2
14	GO:0044419	interspecies interaction between organisms (BP)	5 genes	328	34208	5	89	0.00169047	0.0414166	IPO7,AP1M1,SEPT6,IDE,STAT3
64	GO:0016044	cellular membrane organization (BP)	3 genes	95	34208	3	89	0.00198233	0.0416289	AP1M1,UBC,SEC23A
60	GO:0000910	cytokinesis (BP)	2 genes	56	34208	2	89	0.00940924	0.0419139	SEPT6,SEPT7
317	GO:0048754	branching morphogenesis of a tube (BP)	2 genes	25	34208	2	89	0.00193124	0.0425838	SLIT2,DICER1
62	GO:0001666	response to hypoxia (BP)	3 genes	175	34208	3	89	0.0108348	0.0426621	VEGFA,RYR2,SDC2
122	GO:0007067	mitosis (BP)	3 genes	187	34208	3	89	0.012944	0.0442503	SEPT7,C7orf11,SEPT2
38	GO:0001701	in utero embryonic development (BP)	3 genes	179	34208	3	89	0.0115138	0.04454	SCO2,VEGFA,TERF2
323	GO:0006563	L-serine metabolic process (BP)	1 genes	5	34208	1	89	0.0129419	0.0445889	SHMT2
366	GO:0008611	ether lipid biosynthetic process (BP)	1 genes	5	34208	1	89	0.0129419	0.0445889	AGPS
291	GO:0010740	positive regulation of intracellular protein kinase cascade (BP)	1 genes	5	34208	1	89	0.0129419	0.0445889	VEGFA
397	GO:0015918	sterol transport (BP)	1 genes	5	34208	1	89	0.0129419	0.0445889	HSD17B4
416	GO:0032205	negative regulation of telomere maintenance (BP)	1 genes	5	34208	1	89	0.0129419	0.0445889	TERF2
329	GO:0032471	reduction of endoplasmic reticulum calcium ion concentration (BP)	1 genes	5	34208	1	89	0.0129419	0.0445889	FIS1
262	GO:0032486	Rap protein signal transduction (BP)	1 genes	5	34208	1	89	0.0129419	0.0445889	RAP2A
356	GO:0032851	positive regulation of Rab GTPase activity (BP)	1 genes	5	34208	1	89	0.0129419	0.0445889	TBC1D15
367	GO:0046599	regulation of centriole replication (BP)	1 genes	5	34208	1	89	0.0129419	0.0445889	CEP76
321	GO:0051561	elevation of mitochondrial calcium ion concentration (BP)	1 genes	5	34208	1	89	0.0129419	0.0445889	FIS1
338	GO:0060397	JAK-STAT cascade involved in growth hormone signaling pathway (BP)	1 genes	5	34208	1	89	0.0129419	0.0445889	STAT3
382	GO:0060754	positive regulation of mast cell chemotaxis (BP)	1 genes	5	34208	1	89	0.0129419	0.0445889	VEGFA
410	GO:0071504	cellular response to heparin (BP)	1 genes	5	34208	1	89	0.0129419	0.0445889	SLIT2
177	GO:0030336	negative regulation of cell migration (BP)	2 genes	62	34208	2	89	0.011438	0.0446387	SLIT2,RAP2A
66	GO:0002474	antigen processing and presentation of peptide antigen via MHC class I (BP)	3 genes	94	34208	3	89	0.00192332	0.0446412	UBC,SEC23A,CANX
25	GO:0031175	neuron projection development (BP)	2 genes	67	34208	2	89	0.013262	0.0449886	DIAPH1,SEPT2
142	GO:0006457	protein folding (BP)	3 genes	182	34208	3	89	0.0120387	0.046166	PFDN5,HSPA4L,CANX
41	GO:0016192	vesicle-mediated transport (BP)	3 genes	192	34208	3	89	0.0138872	0.0467499	AP1M1,STX7,SEC23A
202	GO:0006892	post-Golgi vesicle-mediated transport (BP)	2 genes	40	34208	2	89	0.00489573	0.0469351	AP1M1,STX7
288	GO:0000266	mitochondrial fission (BP)	1 genes	6	34208	1	89	0.0155103	0.0481694	FIS1
414	GO:0006102	isocitrate metabolic process (BP)	1 genes	6	34208	1	89	0.0155103	0.0481694	IDH3G
312	GO:0030837	negative regulation of actin filament polymerization (BP)	1 genes	6	34208	1	89	0.0155103	0.0481694	SLIT2
82	GO:0032964	collagen biosynthetic process (BP)	1 genes	6	34208	1	89	0.0155103	0.0481694	SERPINH1
375	GO:0043117	positive regulation of vascular permeability (BP)	1 genes	6	34208	1	89	0.0155103	0.0481694	VEGFA
343	GO:0048193	Golgi vesicle transport (BP)	1 genes	6	34208	1	89	0.0155103	0.0481694	RAB31
334	GO:0048708	astrocyte differentiation (BP)	1 genes	6	34208	1	89	0.0155103	0.0481694	STAT3
373	GO:0050435	beta-amyloid metabolic process (BP)	1 genes	6	34208	1	89	0.0155103	0.0481694	IDE
311	GO:0070102	interleukin-6-mediated signaling pathway (BP)	1 genes	6	34208	1	89	0.0155103	0.0481694	STAT3
396	GO:0070198	protein localization to chromosome, telomeric region (BP)	1 genes	6	34208	1	89	0.0155103	0.0481694	TERF2
401	GO:0090050	positive regulation of cell migration involved in sprouting angiogenesis (BP)	1 genes	6	34208	1	89	0.0155103	0.0481694	VEGFA

## Sheet: M2
Id	Annotations	Annotations details	Genes	NGR	TNGR	NG	TNG	Hyp	Hyp*	Genes
217	GO:0008544	epidermis development (BP)	7 genes	81	34208	7	64	1.78391e-10	5.69067e-08	KRT13,KRT16,KRT10,KRT9,KRT14,KRT1,KRT5
29	GO:0000398	nuclear mRNA splicing, via spliceosome (BP)	6 genes	167	34208	6	64	7.33715e-07	0.000117028	HNRNPC,SRRM2,EIF4A3,PABPC1,SRSF7,SRRM1
14	GO:0044419	interspecies interaction between organisms (BP)	7 genes	328	34208	7	64	2.71789e-06	0.000289002	DDB1,CUL2,KRT8,VCAM1,SCARB1,CUL1,TFRC
39	GO:0010467	gene expression (BP)	7 genes	408	34208	7	64	1.12856e-05	0.000514302	HNRNPC,FARSA,PABPC1,SRSF7,EEF1A1,SRRM1,EIF3I
30	GO:0008380	RNA splicing (BP)	6 genes	267	34208	6	64	1.09668e-05	0.000583067	HNRNPC,SRRM2,EIF4A3,PABPC1,SRSF7,SRRM1
70	GO:0000082	G1/S transition of mitotic cell cycle (BP)	5 genes	145	34208	5	64	7.95999e-06	0.000634809	CDC45,CUL2,MCM5,CUL3,CUL1
82	GO:0016567	protein ubiquitination (BP)	5 genes	153	34208	5	64	1.0331e-05	0.000659118	CUL3,VHL,KCTD10,CAND1,CUL1
312	GO:0060710	chorio-allantoic fusion (BP)	2 genes	5	34208	2	64	3.43323e-05	0.001369	ITGA4,VCAM1
170	GO:0030163	protein catabolic process (BP)	3 genes	41	34208	3	64	6.32796e-05	0.00224291	CUL2,VHL,FBXO6
33	GO:0010212	response to ionizing radiation (BP)	3 genes	44	34208	3	64	7.83044e-05	0.00227083	XRCC6,VCAM1,KRT14
115	GO:0008629	induction of apoptosis by intracellular signals (BP)	3 genes	43	34208	3	64	7.30629e-05	0.00233071	CUL2,CUL3,CUL1
307	GO:0043534	blood vessel endothelial cell migration (BP)	2 genes	8	34208	2	64	9.57825e-05	0.00235036	VHL,SCARB1
67	GO:0006412	translation (BP)	5 genes	241	34208	5	64	9.04717e-05	0.00240504	COPS5,PABPC1,EEF1A1,PABPC4,EIF3I
231	GO:0000902	cell morphogenesis (BP)	3 genes	49	34208	3	64	0.000108206	0.00246556	CUL3,VHL,ECT2
250	GO:0043161	proteasomal ubiquitin-dependent protein catabolic process (BP)	3 genes	52	34208	3	64	0.000129277	0.0027493	DDB1,CUL3,KCTD10
58	GO:0006511	ubiquitin-dependent protein catabolic process (BP)	4 genes	150	34208	4	64	0.000183923	0.00366697	NEDD8,CUL2,PAN2,CUL1
204	GO:0031581	hemidesmosome assembly (BP)	2 genes	12	34208	2	64	0.000224685	0.00421615	KRT14,KRT5
171	GO:0031146	SCF-dependent proteasomal ubiquitin-dependent protein catabolic process (BP)	2 genes	13	34208	2	64	0.000265216	0.00470022	CUL1,FBXO6
150	GO:0007398	ectoderm development (BP)	2 genes	16	34208	2	64	0.00040655	0.00682576	KRT6A,KRT6B
187	GO:0045859	regulation of protein kinase activity (BP)	2 genes	17	34208	2	64	0.000460201	0.00699067	ECT2,TTN
77	GO:0071277	cellular response to calcium ion (BP)	2 genes	17	34208	2	64	0.000460201	0.00699067	KRT10,ECT2
163	GO:0006270	DNA-dependent DNA replication initiation (BP)	2 genes	21	34208	2	64	0.000707183	0.0102542	CDC45,MCM5
110	GO:0010977	negative regulation of neuron projection development (BP)	2 genes	22	34208	2	64	0.000776964	0.0107761	KATNA1,INPPL1
270	GO:0000289	nuclear-transcribed mRNA poly(A) tail shortening (BP)	2 genes	23	34208	2	64	0.000849935	0.0108452	PABPC1,PAN2
108	GO:0016071	mRNA metabolic process (BP)	4 genes	223	34208	4	64	0.000822292	0.0109296	EIF4A3,PABPC1,YWHAZ,PAN2
227	GO:0007157	heterophilic cell-cell adhesion (BP)	2 genes	24	34208	2	64	0.000926084	0.0113623	ITGA4,VCAM1
94	GO:0007159	leukocyte cell-cell adhesion (BP)	2 genes	25	34208	2	64	0.0010054	0.0118786	ITGA4,VCAM1
71	GO:0000084	S phase of mitotic cell cycle (BP)	3 genes	112	34208	3	64	0.0012309	0.0140234	CDC45,MCM5,CUL1
101	GO:0016070	RNA metabolic process (BP)	4 genes	257	34208	4	64	0.0013885	0.0152735	EIF4A3,PABPC1,YWHAZ,PAN2
318	GO:0000338	protein deneddylation (BP)	1 genes	1	34208	1	64	0.00187091	0.0153031	COPS5
278	GO:0006304	DNA modification (BP)	1 genes	1	34208	1	64	0.00187091	0.0153031	DNTT
291	GO:0034767	positive regulation of ion transmembrane transport (BP)	1 genes	1	34208	1	64	0.00187091	0.0153031	PDZK1
310	GO:0042069	regulation of catecholamine metabolic process (BP)	1 genes	1	34208	1	64	0.00187091	0.0153031	VHL
178	GO:0043056	forward locomotion (BP)	1 genes	1	34208	1	64	0.00187091	0.0153031	TTN
317	GO:2000623	negative regulation of nuclear-transcribed mRNA catabolic process, nonsense-mediated decay (BP)	1 genes	1	34208	1	64	0.00187091	0.0153031	PABPC1
246	GO:0045727	positive regulation of translation (BP)	2 genes	35	34208	2	64	0.00197016	0.0153288	EIF4A3,PABPC1
109	GO:0000075	cell cycle checkpoint (BP)	3 genes	131	34208	3	64	0.00192813	0.0153769	CDC45,DDB1,MCM5
152	GO:0006271	DNA strand elongation involved in DNA replication (BP)	2 genes	30	34208	2	64	0.00144907	0.0154085	CDC45,MCM5
189	GO:0030049	muscle filament sliding (BP)	2 genes	37	34208	2	64	0.00219996	0.0167092	MYL4,TTN
229	GO:0000184	nuclear-transcribed mRNA catabolic process, nonsense-mediated decay (BP)	2 genes	32	34208	2	64	0.0016483	0.0169615	EIF4A3,PAN2
232	GO:0031124	mRNA 3'-end processing (BP)	2 genes	33	34208	2	64	0.00175253	0.0174705	SRSF7,SRRM1
65	GO:0007050	cell cycle arrest (BP)	3 genes	129	34208	3	64	0.00184539	0.0178388	CUL2,CUL3,CUL1
89	GO:0030183	B cell differentiation (BP)	2 genes	40	34208	2	64	0.00256724	0.0190453	ITGA4,VCAM1
68	GO:0006413	translational initiation (BP)	2 genes	41	34208	2	64	0.00269565	0.0195435	COPS5,EIF3I
149	GO:0030855	epithelial cell differentiation (BP)	2 genes	42	34208	2	64	0.00282703	0.0200405	KRT10,KRT14
316	GO:0000279	M phase (BP)	1 genes	2	34208	1	64	0.00373837	0.0212954	ILF3
315	GO:0002553	histamine secretion by mast cell (BP)	1 genes	2	34208	1	64	0.00373837	0.0212954	YWHAZ
308	GO:0010899	regulation of phosphatidylcholine catabolic process (BP)	1 genes	2	34208	1	64	0.00373837	0.0212954	SCARB1
281	GO:0015920	lipopolysaccharide transport (BP)	1 genes	2	34208	1	64	0.00373837	0.0212954	SCARB1
311	GO:0045110	intermediate filament bundle assembly (BP)	1 genes	2	34208	1	64	0.00373837	0.0212954	KRT14
297	GO:0051066	dihydrobiopterin metabolic process (BP)	1 genes	2	34208	1	64	0.00373837	0.0212954	QDPR
177	GO:0055002	striated muscle cell development (BP)	1 genes	2	34208	1	64	0.00373837	0.0212954	TTN
13	GO:0006813	potassium ion transport (BP)	3 genes	156	34208	3	64	0.00316167	0.021459	SHKBP1,KCTD3,KCTD10
233	GO:0006369	termination of RNA polymerase II transcription (BP)	2 genes	44	34208	2	64	0.00309866	0.0214885	SRSF7,SRRM1
41	GO:0008285	negative regulation of cell proliferation (BP)	4 genes	341	34208	4	64	0.00385201	0.0215578	CUL2,VHL,INPPL1,CUL1
176	GO:0051028	mRNA transport (BP)	2 genes	51	34208	2	64	0.00414132	0.0227772	EIF4A3,NUP188
300	GO:0001831	trophectodermal cellular morphogenesis (BP)	1 genes	3	34208	1	64	0.00560239	0.0232099	CUL3
296	GO:0010044	response to aluminum ion (BP)	1 genes	3	34208	1	64	0.00560239	0.0232099	QDPR
181	GO:0030241	skeletal muscle myosin thick filament assembly (BP)	1 genes	3	34208	1	64	0.00560239	0.0232099	TTN
305	GO:0032497	detection of lipopolysaccharide (BP)	1 genes	3	34208	1	64	0.00560239	0.0232099	SCARB1
303	GO:0032957	inositol trisphosphate metabolic process (BP)	1 genes	3	34208	1	64	0.00560239	0.0232099	INPPL1
226	GO:0043654	recognition of apoptotic cell (BP)	1 genes	3	34208	1	64	0.00560239	0.0232099	SCARB1
299	GO:0045899	positive regulation of RNA polymerase II transcriptional preinitiation complex assembly (BP)	1 genes	3	34208	1	64	0.00560239	0.0232099	CAND1
183	GO:0048769	sarcomerogenesis (BP)	1 genes	3	34208	1	64	0.00560239	0.0232099	TTN
271	GO:0051013	microtubule severing (BP)	1 genes	3	34208	1	64	0.00560239	0.0232099	KATNA1
287	GO:0051322	anaphase (BP)	1 genes	3	34208	1	64	0.00560239	0.0232099	CUL3
121	GO:0051329	interphase of mitotic cell cycle (BP)	1 genes	3	34208	1	64	0.00560239	0.0232099	KATNA1
304	GO:0051856	adhesion to symbiont (BP)	1 genes	3	34208	1	64	0.00560239	0.0232099	SCARB1
313	GO:0060669	embryonic placenta morphogenesis (BP)	1 genes	3	34208	1	64	0.00560239	0.0232099	VCAM1
306	GO:0070508	cholesterol import (BP)	1 genes	3	34208	1	64	0.00560239	0.0232099	SCARB1
8	GO:0006508	proteolysis (BP)	5 genes	543	34208	5	64	0.00349373	0.0232188	NEDD8,COPS5,VHL,TFRC,FBXO6
51	GO:0001666	response to hypoxia (BP)	3 genes	175	34208	3	64	0.00436167	0.0235826	VCAM1,VHL,TFRC
222	GO:0000288	nuclear-transcribed mRNA catabolic process, deadenylation-dependent decay (BP)	2 genes	48	34208	2	64	0.00367708	0.0239385	PABPC1,PAN2
125	GO:0008104	protein localization (BP)	2 genes	57	34208	2	64	0.00514673	0.0269149	KATNA1,NEDD8
55	GO:0051592	response to calcium ion (BP)	2 genes	57	34208	2	64	0.00514673	0.0269149	PDCD6,TTN
242	GO:0006406	mRNA export from nucleus (BP)	2 genes	59	34208	2	64	0.00550435	0.0278712	SRSF7,SRRM1
17	GO:0006810	transport (BP)	5 genes	604	34208	5	64	0.00546552	0.028121	HBA2,EIF4A3,SDHB,SCARB1,PDZK1
267	GO:0006432	phenylalanyl-tRNA aminoacylation (BP)	1 genes	4	34208	1	64	0.00746298	0.0290328	FARSA
289	GO:0006868	glutamine transport (BP)	1 genes	4	34208	1	64	0.00746298	0.0290328	SLC1A5
290	GO:0015879	carnitine transport (BP)	1 genes	4	34208	1	64	0.00746298	0.0290328	PDZK1
284	GO:0030091	protein repair (BP)	1 genes	4	34208	1	64	0.00746298	0.0290328	PCMT1
286	GO:0048496	maintenance of organ identity (BP)	1 genes	4	34208	1	64	0.00746298	0.0290328	IQCB1
248	GO:0008054	cyclin catabolic process (BP)	1 genes	5	34208	1	64	0.00932014	0.0334059	CUL3
134	GO:0010642	negative regulation of platelet-derived growth factor receptor signaling pathway (BP)	1 genes	5	34208	1	64	0.00932014	0.0334059	INPPL1
292	GO:0015893	drug transport (BP)	1 genes	5	34208	1	64	0.00932014	0.0334059	PDZK1
314	GO:0022614	membrane to membrane docking (BP)	1 genes	5	34208	1	64	0.00932014	0.0334059	VCAM1
179	GO:0030240	skeletal muscle thin filament assembly (BP)	1 genes	5	34208	1	64	0.00932014	0.0334059	TTN
207	GO:0046500	S-adenosylmethionine metabolic process (BP)	1 genes	5	34208	1	64	0.00932014	0.0334059	PCMT1
309	GO:0050764	regulation of phagocytosis (BP)	1 genes	5	34208	1	64	0.00932014	0.0334059	SCARB1
107	GO:0000216	M/G1 transition of mitotic cell cycle (BP)	2 genes	78	34208	2	64	0.00944324	0.033471	CDC45,MCM5
298	GO:0001867	complement activation, lectin pathway (BP)	1 genes	6	34208	1	64	0.0111739	0.0356447	KRT1
123	GO:0006516	glycoprotein catabolic process (BP)	1 genes	6	34208	1	64	0.0111739	0.0356447	FBXO6
295	GO:0006729	tetrahydrobiopterin biosynthetic process (BP)	1 genes	6	34208	1	64	0.0111739	0.0356447	QDPR
244	GO:0010886	positive regulation of cholesterol storage (BP)	1 genes	6	34208	1	64	0.0111739	0.0356447	SCARB1
283	GO:0034384	high-density lipoprotein particle clearance (BP)	1 genes	6	34208	1	64	0.0111739	0.0356447	SCARB1
263	GO:0042307	positive regulation of protein import into nucleus (BP)	1 genes	6	34208	1	64	0.0111739	0.0356447	ECT2
130	GO:0043089	positive regulation of Cdc42 GTPase activity (BP)	1 genes	6	34208	1	64	0.0111739	0.0356447	ECT2
240	GO:0043569	negative regulation of insulin-like growth factor receptor signaling pathway (BP)	1 genes	6	34208	1	64	0.0111739	0.0356447	INPPL1
293	GO:0051988	regulation of attachment of spindle microtubules to kinetochore (BP)	1 genes	6	34208	1	64	0.0111739	0.0356447	ECT2
161	GO:0000076	DNA replication checkpoint (BP)	1 genes	7	34208	1	64	0.0130242	0.0370957	CDC45
6	GO:0002544	chronic inflammatory response (BP)	1 genes	7	34208	1	64	0.0130242	0.0370957	VCAM1
277	GO:0006029	proteoglycan metabolic process (BP)	1 genes	7	34208	1	64	0.0130242	0.0370957	SGSH
221	GO:0006266	DNA ligation (BP)	1 genes	7	34208	1	64	0.0130242	0.0370957	XRCC6
258	GO:0010867	positive regulation of triglyceride biosynthetic process (BP)	1 genes	7	34208	1	64	0.0130242	0.0370957	SCARB1
262	GO:0043587	tongue morphogenesis (BP)	1 genes	7	34208	1	64	0.0130242	0.0370957	KRT13
285	GO:0045116	protein neddylation (BP)	1 genes	7	34208	1	64	0.0130242	0.0370957	NEDD8
186	GO:0048739	cardiac muscle fiber development (BP)	1 genes	7	34208	1	64	0.0130242	0.0370957	TTN
276	GO:0060324	face development (BP)	1 genes	7	34208	1	64	0.0130242	0.0370957	ITGA4
43	GO:0007596	blood coagulation (BP)	4 genes	457	34208	4	64	0.0106324	0.0372718	ITGA4,YWHAZ,PABPC4,TTN
302	GO:0000090	mitotic anaphase (BP)	1 genes	8	34208	1	64	0.0148711	0.0382572	CUL3
279	GO:0006105	succinate metabolic process (BP)	1 genes	8	34208	1	64	0.0148711	0.0382572	SDHB
127	GO:0006835	dicarboxylic acid transport (BP)	1 genes	8	34208	1	64	0.0148711	0.0382572	SLC1A5
218	GO:0019047	provirus integration (BP)	1 genes	8	34208	1	64	0.0148711	0.0382572	XRCC6
21	GO:0033151	V(D)J recombination (BP)	1 genes	8	34208	1	64	0.0148711	0.0382572	XRCC6
265	GO:0034383	low-density lipoprotein particle clearance (BP)	1 genes	8	34208	1	64	0.0148711	0.0382572	SCARB1
273	GO:0035024	negative regulation of Rho protein signal transduction (BP)	1 genes	8	34208	1	64	0.0148711	0.0382572	CUL3
274	GO:0043149	stress fiber assembly (BP)	1 genes	8	34208	1	64	0.0148711	0.0382572	CUL3
203	GO:0045104	intermediate filament cytoskeleton organization (BP)	1 genes	8	34208	1	64	0.0148711	0.0382572	KRT16
264	GO:0045109	intermediate filament organization (BP)	1 genes	8	34208	1	64	0.0148711	0.0382572	KRT9
31	GO:0046498	S-adenosylhomocysteine metabolic process (BP)	1 genes	8	34208	1	64	0.0148711	0.0382572	PCMT1
259	GO:0050901	leukocyte tethering or rolling (BP)	1 genes	8	34208	1	64	0.0148711	0.0382572	VCAM1
2	GO:0007010	cytoskeleton organization (BP)	2 genes	106	34208	2	64	0.0169239	0.0382889	KRT16,KRT8
194	GO:0008624	induction of apoptosis by extracellular signals (BP)	2 genes	106	34208	2	64	0.0169239	0.0382889	PDCD6,ECT2
198	GO:0006479	protein methylation (BP)	1 genes	9	34208	1	64	0.0167146	0.0383595	PCMT1
223	GO:0006559	L-phenylalanine catabolic process (BP)	1 genes	9	34208	1	64	0.0167146	0.0383595	QDPR
260	GO:0006613	cotranslational protein targeting to membrane (BP)	1 genes	9	34208	1	64	0.0167146	0.0383595	SSR1
256	GO:0010042	response to manganese ion (BP)	1 genes	9	34208	1	64	0.0167146	0.0383595	TFRC
193	GO:0010388	cullin deneddylation (BP)	1 genes	9	34208	1	64	0.0167146	0.0383595	COPS5
140	GO:0015804	neutral amino acid transport (BP)	1 genes	9	34208	1	64	0.0167146	0.0383595	SLC1A5
202	GO:0031122	cytoplasmic microtubule organization (BP)	1 genes	9	34208	1	64	0.0167146	0.0383595	KATNA1
280	GO:0032862	activation of Rho GTPase activity (BP)	1 genes	9	34208	1	64	0.0167146	0.0383595	ECT2
294	GO:0032863	activation of Rac GTPase activity (BP)	1 genes	9	34208	1	64	0.0167146	0.0383595	ECT2
212	GO:0033205	cell cycle cytokinesis (BP)	1 genes	9	34208	1	64	0.0167146	0.0383595	ECT2
288	GO:0033762	response to glucagon stimulus (BP)	1 genes	9	34208	1	64	0.0167146	0.0383595	QDPR
50	GO:0007584	response to nutrient (BP)	2 genes	89	34208	2	64	0.0121533	0.0383851	VCAM1,TFRC
81	GO:0034329	cell junction assembly (BP)	2 genes	90	34208	2	64	0.0124146	0.0388262	KRT14,KRT5
252	GO:0006707	cholesterol catabolic process (BP)	1 genes	10	34208	1	64	0.0185548	0.0389406	SCARB1
269	GO:0015671	oxygen transport (BP)	1 genes	10	34208	1	64	0.0185548	0.0389406	HBA2
245	GO:0045780	positive regulation of bone resorption (BP)	1 genes	10	34208	1	64	0.0185548	0.0389406	TFRC
275	GO:0048025	negative regulation of nuclear mRNA splicing, via spliceosome (BP)	1 genes	10	34208	1	64	0.0185548	0.0389406	SRSF7
228	GO:0051000	positive regulation of nitric-oxide synthase activity (BP)	1 genes	10	34208	1	64	0.0185548	0.0389406	SCARB1
27	GO:0055003	cardiac myofibril assembly (BP)	1 genes	10	34208	1	64	0.0185548	0.0389406	TTN
185	GO:0055008	cardiac muscle tissue morphogenesis (BP)	1 genes	10	34208	1	64	0.0185548	0.0389406	TTN
201	GO:0006897	endocytosis (BP)	2 genes	110	34208	2	64	0.0181449	0.0399187	INPPL1,TFRC
119	GO:0016055	Wnt receptor signaling pathway (BP)	2 genes	110	34208	2	64	0.0181449	0.0399187	DDB1,CUL3
88	GO:0050776	regulation of immune response (BP)	2 genes	110	34208	2	64	0.0181449	0.0399187	ITGA4,VCAM1
44	GO:0006366	transcription from RNA polymerase II promoter (BP)	3 genes	294	34208	3	64	0.0178061	0.040001	COPS5,SRSF7,SRRM1
169	GO:0006396	RNA processing (BP)	2 genes	92	34208	2	64	0.0129447	0.040091	DDX17,PABPC4
69	GO:0000278	mitotic cell cycle (BP)	3 genes	304	34208	3	64	0.0194358	0.04026	CDC45,MCM5,CUL1
117	GO:0007568	aging (BP)	2 genes	114	34208	2	64	0.0194021	0.0404527	VCAM1,TFRC
301	GO:0001935	endothelial cell proliferation (BP)	1 genes	11	34208	1	64	0.0203915	0.0411702	SCARB1
282	GO:0002526	acute inflammatory response (BP)	1 genes	11	34208	1	64	0.0203915	0.0411702	VCAM1
162	GO:0006303	double-strand break repair via nonhomologous end joining (BP)	1 genes	11	34208	1	64	0.0203915	0.0411702	XRCC6
26	GO:0016477	cell migration (BP)	2 genes	105	34208	2	64	0.0166244	0.0414312	ITGA4,CUL3
57	GO:0044267	cellular protein metabolic process (BP)	3 genes	284	34208	3	64	0.0162562	0.0414858	PABPC1,EEF1A1,EIF3I
59	GO:0006281	DNA repair (BP)	3 genes	285	34208	3	64	0.0164076	0.0415399	XRCC6,DDB1,FBXO6
72	GO:0051301	cell division (BP)	3 genes	286	34208	3	64	0.0165598	0.0415951	KATNA1,MCM5,ECT2
12	GO:0008283	cell proliferation (BP)	3 genes	312	34208	3	64	0.0207974	0.0417255	KRT16,PDZK1,CUL1
4	GO:0007155	cell adhesion (BP)	4 genes	556	34208	4	64	0.0203767	0.0419366	ITGA4,VCAM1,SCARB1,INPPL1
237	GO:0006702	androgen biosynthetic process (BP)	1 genes	12	34208	1	64	0.0222248	0.0434952	SCARB1
261	GO:0010288	response to lead ion (BP)	1 genes	12	34208	1	64	0.0222248	0.0434952	QDPR
220	GO:0019059	initiation of viral infection (BP)	1 genes	12	34208	1	64	0.0222248	0.0434952	XRCC6
266	GO:0048255	mRNA stabilization (BP)	1 genes	12	34208	1	64	0.0222248	0.0434952	PABPC1
190	GO:0006941	striated muscle contraction (BP)	1 genes	13	34208	1	64	0.0240548	0.045949	TTN
120	GO:0007076	mitotic chromosome condensation (BP)	1 genes	13	34208	1	64	0.0240548	0.045949	TTN
243	GO:0042730	fibrinolysis (BP)	1 genes	13	34208	1	64	0.0240548	0.045949	KRT1
249	GO:0071777	positive regulation of cell cycle cytokinesis (BP)	1 genes	13	34208	1	64	0.0240548	0.045949	ECT2
188	GO:0007512	adult heart development (BP)	1 genes	14	34208	1	64	0.0258814	0.048001	TTN
251	GO:0009060	aerobic respiration (BP)	1 genes	14	34208	1	64	0.0258814	0.048001	SDHB
255	GO:0010039	response to iron ion (BP)	1 genes	14	34208	1	64	0.0258814	0.048001	TFRC
135	GO:0032781	positive regulation of ATPase activity (BP)	1 genes	14	34208	1	64	0.0258814	0.048001	MYL4
235	GO:0034375	high-density lipoprotein particle remodeling (BP)	1 genes	14	34208	1	64	0.0258814	0.048001	SCARB1

## Sheet: M3
Id	Annotations	Annotations details	Genes	NGR	TNGR	NG	TNG	Hyp	Hyp*	Genes
27	GO:0000184	nuclear-transcribed mRNA catabolic process, nonsense-mediated decay (BP)	7 genes	32	34208	7	11	1.0193e-19	4.17912e-18	UPF3A,UPF2,RBM8A,SMG6,UPF3B,SMG7,UPF1
34	GO:0006406	mRNA export from nucleus (BP)	6 genes	59	34208	6	11	9.29564e-15	1.90561e-13	UPF2,RBM8A,SMG6,UPF3B,SMG7,UPF1
15	GO:0016071	mRNA metabolic process (BP)	7 genes	223	34208	7	11	1.46925e-13	2.00797e-12	UPF3A,UPF2,RBM8A,SMG6,UPF3B,SMG7,UPF1
14	GO:0016070	RNA metabolic process (BP)	7 genes	257	34208	7	11	4.0039e-13	4.104e-12	UPF3A,UPF2,RBM8A,SMG6,UPF3B,SMG7,UPF1
40	GO:0035303	regulation of dephosphorylation (BP)	2 genes	3	34208	2	11	2.81965e-07	2.31211e-06	SMG6,SMG7
25	GO:0006913	nucleocytoplasmic transport (BP)	2 genes	26	34208	2	11	3.04232e-05	0.000178193	UPF3A,UPF3B
1	GO:0006810	transport (BP)	4 genes	604	34208	4	11	2.87749e-05	0.000196629	UPF3A,HBB,RBM8A,UPF3B
29	GO:0031124	mRNA 3'-end processing (BP)	2 genes	33	34208	2	11	4.93653e-05	0.000252997	RBM8A,UPF3B
35	GO:0045727	positive regulation of translation (BP)	2 genes	35	34208	2	11	5.561e-05	0.000253334	UPF3A,UPF3B
30	GO:0006369	termination of RNA polymerase II transcription (BP)	2 genes	44	34208	2	11	8.82757e-05	0.000361931	RBM8A,UPF3B
28	GO:0030185	nitric oxide transport (BP)	1 genes	3	34208	1	11	0.000964405	0.0035946	HBB
38	GO:0006449	regulation of translational termination (BP)	1 genes	4	34208	1	11	0.00128568	0.00405485	UPF1
3	GO:0000398	nuclear mRNA splicing, via spliceosome (BP)	2 genes	167	34208	2	11	0.00126583	0.00432491	RBM8A,UPF3B
39	GO:0015671	oxygen transport (BP)	1 genes	10	34208	1	11	0.00321139	0.0082292	HBB
24	GO:0006333	chromatin assembly or disassembly (BP)	1 genes	9	34208	1	11	0.00289068	0.00846556	HDAC8
4	GO:0008380	RNA splicing (BP)	2 genes	267	34208	2	11	0.00318658	0.00870997	RBM8A,UPF3B
7	GO:0006366	transcription from RNA polymerase II promoter (BP)	2 genes	294	34208	2	11	0.00384671	0.00927736	RBM8A,UPF3B
36	GO:0050880	regulation of blood vessel size (BP)	1 genes	14	34208	1	11	0.00449333	0.00969612	HBB
32	GO:0071044	histone mRNA catabolic process (BP)	1 genes	14	34208	1	11	0.00449333	0.00969612	UPF1
33	GO:0010942	positive regulation of cell death (BP)	1 genes	17	34208	1	11	0.00545379	0.0111803	HBB
37	GO:0016575	histone deacetylation (BP)	1 genes	19	34208	1	11	0.00609363	0.0113563	HDAC8
31	GO:0042744	hydrogen peroxide catabolic process (BP)	1 genes	19	34208	1	11	0.00609363	0.0113563	HBB
5	GO:0010467	gene expression (BP)	2 genes	408	34208	2	11	0.00726851	0.0129569	RBM8A,UPF3B
26	GO:0045429	positive regulation of nitric oxide biosynthetic process (BP)	1 genes	27	34208	1	11	0.00864926	0.0147758	HBB
6	GO:0007596	blood coagulation (BP)	2 genes	457	34208	2	11	0.00904356	0.0148314	SERPINC1,HBB
16	GO:0030162	regulation of proteolysis (BP)	1 genes	37	34208	1	11	0.0118354	0.0186635	SERPINC1
20	GO:0051291	protein heterooligomerization (BP)	1 genes	40	34208	1	11	0.0127894	0.0187273	HBB
8	GO:0050728	negative regulation of inflammatory response (BP)	1 genes	39	34208	1	11	0.0124715	0.0189382	SERPINC1
22	GO:0042542	response to hydrogen peroxide (BP)	1 genes	42	34208	1	11	0.013425	0.0189801	HBB
23	GO:0051028	mRNA transport (BP)	1 genes	51	34208	1	11	0.0162803	0.021532	UPF3A
21	GO:0000723	telomere maintenance (BP)	1 genes	50	34208	1	11	0.0159634	0.0218167	SMG6
18	GO:0008217	regulation of blood pressure (BP)	1 genes	56	34208	1	11	0.0178634	0.0228875	HBB
13	GO:0006417	regulation of translation (BP)	1 genes	65	34208	1	11	0.0207071	0.025727	RBM8A
11	GO:0010951	negative regulation of endopeptidase activity (BP)	1 genes	67	34208	1	11	0.021338	0.0257311	SERPINC1
10	GO:0007584	response to nutrient (BP)	1 genes	89	34208	1	11	0.0282537	0.0330972	SERPINC1

## Sheet: M4
Id	Annotations	Annotations details	Genes	NGR	TNGR	NG	TNG	Hyp	Hyp*	Genes
7	GO:0006468	protein phosphorylation (BP)	22 genes	398	34208	22	66	1.78318e-26	6.82959e-24	STK25,EIF2AK2,CDK9,ILK,VRK1,EEF2K,CSK,OXSR1,CSNK2A1,CDK2,PBK,RIOK2,PRKACB,STK24,TP53RK,STK4,STK3,PHKG2,CSNK1A1,CAMK1,CSNK1E,CDK4
4	GO:0007165	signal transduction (BP)	15 genes	1176	34208	15	66	5.25769e-09	1.00685e-06	PPP2R2A,STK25,ARRB2,HNRNPK,CSNK2A1,PRKACB,STK24,STK4,STK3,RPS6KA1,CSNK1A1,CAMK1,MAPK14,CSNK1E,CDK4
39	GO:0046777	protein autophosphorylation (BP)	7 genes	148	34208	7	66	1.54727e-08	1.48151e-06	EIF2AK2,VRK1,EEF2K,CSNK2A1,STK24,STK4,MAPK14
142	GO:0016071	mRNA metabolic process (BP)	8 genes	223	34208	8	66	1.19353e-08	1.52374e-06	PPP2R2A,RPL11,CNOT1,RPL23,RPS24,PPP2R1A,MAPK14,RPL4
70	GO:0007243	intracellular protein kinase cascade (BP)	6 genes	94	34208	6	66	2.91319e-08	1.85959e-06	OXSR1,PRKACB,STK4,STK3,RPS6KA1,MAPK14
130	GO:0016070	RNA metabolic process (BP)	8 genes	257	34208	8	66	3.58854e-08	1.96344e-06	PPP2R2A,RPL11,CNOT1,RPL23,RPS24,PPP2R1A,MAPK14,RPL4
46	GO:0006414	translational elongation (BP)	6 genes	93	34208	6	66	2.73135e-08	2.09221e-06	RPL11,RPL23,EEF2K,TUFM,RPS24,RPL4
198	GO:0019058	viral infectious cycle (BP)	5 genes	91	34208	5	66	9.37226e-07	4.48697e-05	EIF2AK2,RPL11,RPL23,RPS24,RPL4
58	GO:0007049	cell cycle (BP)	8 genes	435	34208	8	66	1.93268e-06	8.22462e-05	CDK9,VRK1,CSNK2A1,CDK2,RPS6KA1,CSNK1A1,CAMK1,CDK4
312	GO:0071902	positive regulation of protein serine/threonine kinase activity (BP)	3 genes	14	34208	3	66	2.45919e-06	9.4187e-05	STK4,STK3,CAMK1
156	GO:0018105	peptidyl-serine phosphorylation (BP)	4 genes	52	34208	4	66	3.19041e-06	0.000111084	ILK,STK4,MAPK14,ADRBK1
361	GO:0003157	endocardium development (BP)	2 genes	2	34208	2	66	3.66619e-06	0.000117012	STK4,STK3
84	GO:0006412	translation (BP)	6 genes	241	34208	6	66	7.33156e-06	0.000215999	EIF2AK2,RPL11,RPL23,RPS24,GCN1L1,RPL4
359	GO:0060215	primitive hemopoiesis (BP)	2 genes	3	34208	2	66	1.09848e-05	0.00028048	STK4,STK3
335	GO:0071174	mitotic cell cycle spindle checkpoint (BP)	2 genes	3	34208	2	66	1.09848e-05	0.00028048	CSNK2A1,CSNK2A2
199	GO:0019083	viral transcription (BP)	4 genes	82	34208	4	66	1.9736e-05	0.00044464	RPL11,RPL23,RPS24,RPL4
66	GO:0044267	cellular protein metabolic process (BP)	6 genes	284	34208	6	66	1.85826e-05	0.000444821	RPL11,RPL23,TUBB6,HSPD1,RPS24,RPL4
197	GO:0006415	translational termination (BP)	4 genes	87	34208	4	66	2.49355e-05	0.000530571	RPL11,RPL23,RPS24,RPL4
360	GO:0060706	cell differentiation involved in embryonic placenta development (BP)	2 genes	5	34208	2	66	3.65249e-05	0.000736264	STK4,STK3
61	GO:0006006	glucose metabolic process (BP)	4 genes	98	34208	4	66	3.98276e-05	0.000762699	PRKACB,PHKG2,MAPK14,SLC25A13
63	GO:0006754	ATP biosynthetic process (BP)	3 genes	37	34208	3	66	5.0854e-05	0.00092748	ATP5C1,ATP5A1,SLC25A13
342	GO:0046621	negative regulation of organ growth (BP)	2 genes	6	34208	2	66	5.4719e-05	0.000952608	STK4,STK3
202	GO:0000086	G2/M transition of mitotic cell cycle (BP)	4 genes	115	34208	4	66	7.43734e-05	0.00123848	TUBGCP4,PPP2R1A,CDK2,CSNK1E
60	GO:0031018	endocrine pancreas development (BP)	4 genes	121	34208	4	66	9.06043e-05	0.00144589	RPL11,RPL23,RPS24,RPL4
45	GO:0010467	gene expression (BP)	6 genes	408	34208	6	66	0.000137844	0.00211176	CDK9,RPL11,HNRNPK,RPL23,RPS24,RPL4
242	GO:0006275	regulation of DNA replication (BP)	2 genes	11	34208	2	66	0.000199389	0.00293716	PPP2R1A,CDK2
79	GO:0006950	response to stress (BP)	4 genes	155	34208	4	66	0.000234866	0.00333162	HSPA1L,HSPD1,RPS6KA1,MAPK14
49	GO:0007596	blood coagulation (BP)	6 genes	457	34208	6	66	0.000253946	0.00347362	ARRB2,CSK,CDK2,PRKACB,FN1,MAPK14
340	GO:0015986	ATP synthesis coupled proton transport (BP)	2 genes	13	34208	2	66	0.000282066	0.00348488	ATP5C1,ATP5A1
328	GO:0035329	hippo signaling cascade (BP)	2 genes	13	34208	2	66	0.000282066	0.00348488	STK4,STK3
150	GO:0042776	mitochondrial ATP synthesis coupled proton transport (BP)	2 genes	13	34208	2	66	0.000282066	0.00348488	ATP5C1,ATP5A1
86	GO:0000278	mitotic cell cycle (BP)	5 genes	304	34208	5	66	0.000307684	0.00368259	TUBGCP4,PPP2R1A,CDK2,CSNK1E,CDK4
95	GO:0002755	MyD88-dependent toll-like receptor signaling pathway (BP)	3 genes	73	34208	3	66	0.000387375	0.00436367	HSPD1,RPS6KA1,MAPK14
245	GO:0001841	neural tube formation (BP)	2 genes	15	34208	2	66	0.000378759	0.0043959	STK4,STK3
136	GO:0016032	viral reproduction (BP)	5 genes	329	34208	5	66	0.000441332	0.00482943	CDK9,RPL11,RPL23,RPS24,RPL4
122	GO:0007067	mitosis (BP)	4 genes	187	34208	4	66	0.000478342	0.00508903	VRK1,CDK2,PBK,CSNK1A1
147	GO:0006200	ATP catabolic process (BP)	3 genes	82	34208	3	66	0.000544794	0.00563935	HSPD1,ATP5C1,ATP5A1
252	GO:0034446	substrate adhesion-dependent cell spreading (BP)	2 genes	22	34208	2	66	0.000826037	0.00811211	ILK,FN1
75	GO:0048011	nerve growth factor receptor signaling pathway (BP)	4 genes	215	34208	4	66	0.000806213	0.00812578	PRKACB,RPS6KA1,MAPK14,ADRBK1
208	GO:0006979	response to oxidative stress (BP)	3 genes	110	34208	3	66	0.00127758	0.0116503	STK25,OXSR1,ADRBK1
213	GO:0031623	receptor internalization (BP)	2 genes	27	34208	2	66	0.00124736	0.0116522	ARRB2,ADRBK1
91	GO:0051149	positive regulation of muscle cell differentiation (BP)	2 genes	27	34208	2	66	0.00124736	0.0116522	CAMK1,MAPK14
373	GO:0002368	B cell cytokine production (BP)	1 genes	1	34208	1	66	0.00192937	0.012964	HSPD1
372	GO:0002842	positive regulation of T cell mediated immune response to tumor cell (BP)	1 genes	1	34208	1	66	0.00192937	0.012964	HSPD1
210	GO:0003108	negative regulation of the force of heart contraction by chemical signal (BP)	1 genes	1	34208	1	66	0.00192937	0.012964	ADRBK1
378	GO:0010625	positive regulation of Schwann cell proliferation (BP)	1 genes	1	34208	1	66	0.00192937	0.012964	GFAP
380	GO:0010988	regulation of low-density lipoprotein particle clearance (BP)	1 genes	1	34208	1	66	0.00192937	0.012964	HNRNPK
382	GO:0030683	evasion by virus of host immune response (BP)	1 genes	1	34208	1	66	0.00192937	0.012964	EIF2AK2
212	GO:0033605	positive regulation of catecholamine secretion (BP)	1 genes	1	34208	1	66	0.00192937	0.012964	ADRBK1
381	GO:0043111	replication fork arrest (BP)	1 genes	1	34208	1	66	0.00192937	0.012964	CDK9
371	GO:0048291	isotype switching to IgG isotypes (BP)	1 genes	1	34208	1	66	0.00192937	0.012964	HSPD1
350	GO:0051147	regulation of muscle cell differentiation (BP)	1 genes	1	34208	1	66	0.00192937	0.012964	CAMK1
377	GO:0051580	regulation of neurotransmitter uptake (BP)	1 genes	1	34208	1	66	0.00192937	0.012964	GFAP
369	GO:0070262	peptidyl-serine dephosphorylation (BP)	1 genes	1	34208	1	66	0.00192937	0.012964	PPP2R1A
374	GO:2000296	negative regulation of hydrogen peroxide catabolic process (BP)	1 genes	1	34208	1	66	0.00192937	0.012964	HP
356	GO:2000491	positive regulation of hepatic stellate cell activation (BP)	1 genes	1	34208	1	66	0.00192937	0.012964	RPS6KA1
277	GO:0006605	protein targeting (BP)	2 genes	30	34208	2	66	0.00154012	0.0137178	RPL11,CDC37
89	GO:0051301	cell division (BP)	4 genes	286	34208	4	66	0.00229554	0.0151585	VRK1,CDK2,CSNK1A1,CDK4
220	GO:0006094	gluconeogenesis (BP)	2 genes	42	34208	2	66	0.00300326	0.0191708	PRKACB,SLC25A13
207	GO:0042542	response to hydrogen peroxide (BP)	2 genes	42	34208	2	66	0.00300326	0.0191708	HP,ADRBK1
52	GO:0051897	positive regulation of protein kinase B signaling cascade (BP)	2 genes	43	34208	2	66	0.00314585	0.0197518	ILK,STK3
370	GO:0031056	regulation of histone modification (BP)	1 genes	2	34208	1	66	0.00385508	0.0199526	CDK9
354	GO:0043555	regulation of translation in response to stress (BP)	1 genes	2	34208	1	66	0.00385508	0.0199526	RPS6KA1
366	GO:0045103	intermediate filament-based process (BP)	1 genes	2	34208	1	66	0.00385508	0.0199526	GFAP
379	GO:0045716	positive regulation of low-density lipoprotein particle receptor biosynthetic process (BP)	1 genes	2	34208	1	66	0.00385508	0.0199526	HNRNPK
358	GO:0045953	negative regulation of natural killer cell mediated cytotoxicity (BP)	1 genes	2	34208	1	66	0.00385508	0.0199526	ARRB2
240	GO:0048679	regulation of axon regeneration (BP)	1 genes	2	34208	1	66	0.00385508	0.0199526	STK24
320	GO:0060020	Bergmann glial cell differentiation (BP)	1 genes	2	34208	1	66	0.00385508	0.0199526	GFAP
299	GO:0060968	regulation of gene silencing (BP)	1 genes	2	34208	1	66	0.00385508	0.0199526	CDK2
375	GO:0072369	regulation of lipid transport by positive regulation of transcription from RNA polymerase II promoter (BP)	1 genes	2	34208	1	66	0.00385508	0.0199526	HNRNPK
353	GO:0090166	Golgi disassembly (BP)	1 genes	2	34208	1	66	0.00385508	0.0199526	VRK1
344	GO:0090400	stress-induced premature senescence (BP)	1 genes	2	34208	1	66	0.00385508	0.0199526	MAPK14
243	GO:0090263	positive regulation of canonical Wnt receptor signaling pathway (BP)	2 genes	44	34208	2	66	0.00329157	0.0203334	ILK,CSNK1E
283	GO:0000902	cell morphogenesis (BP)	2 genes	49	34208	2	66	0.00406654	0.0204932	STK4,MAPK14
28	GO:0006921	cellular component disassembly involved in apoptosis (BP)	2 genes	49	34208	2	66	0.00406654	0.0204932	STK24,VIM
146	GO:0015992	proton transport (BP)	2 genes	50	34208	2	66	0.00423072	0.0210437	ATP5C1,ATP5A1
48	GO:0008285	negative regulation of cell proliferation (BP)	4 genes	341	34208	4	66	0.00430215	0.0211247	EIF2AK2,CSK,STK4,STK3
294	GO:0043154	negative regulation of cysteine-type endopeptidase activity involved in apoptotic process (BP)	2 genes	53	34208	2	66	0.00474147	0.0226998	CSNK2A1,RPS6KA1
90	GO:0051403	stress-activated MAPK cascade (BP)	2 genes	53	34208	2	66	0.00474147	0.0226998	RPS6KA1,MAPK14
15	GO:0044419	interspecies interaction between organisms (BP)	4 genes	328	34208	4	66	0.00374923	0.022793	EIF2AK2,HNRNPK,HSPD1,VIM
179	GO:0000462	maturation of SSU-rRNA from tricistronic rRNA transcript (SSU-rRNA, 5.8S rRNA, LSU-rRNA) (BP)	1 genes	3	34208	1	66	0.00577713	0.0230483	RPS24
215	GO:0002029	desensitization of G-protein coupled receptor protein signaling pathway (BP)	1 genes	3	34208	1	66	0.00577713	0.0230483	ADRBK1
323	GO:0002032	desensitization of G-protein coupled receptor protein signaling pathway by arrestin (BP)	1 genes	3	34208	1	66	0.00577713	0.0230483	ARRB2
367	GO:0006458	de novo' protein folding (BP)	1 genes	3	34208	1	66	0.00577713	0.0230483	HSPD1
286	GO:0015810	aspartate transport (BP)	1 genes	3	34208	1	66	0.00577713	0.0230483	SLC25A13
290	GO:0019054	modulation by virus of host cellular process (BP)	1 genes	3	34208	1	66	0.00577713	0.0230483	EIF2AK2
314	GO:0019932	second-messenger-mediated signaling (BP)	1 genes	3	34208	1	66	0.00577713	0.0230483	PPP2R1A
357	GO:0032288	myelin assembly (BP)	1 genes	3	34208	1	66	0.00577713	0.0230483	ILK
214	GO:0042699	follicle-stimulating hormone signaling pathway (BP)	1 genes	3	34208	1	66	0.00577713	0.0230483	ADRBK1
287	GO:0043490	malate-aspartate shuttle (BP)	1 genes	3	34208	1	66	0.00577713	0.0230483	SLC25A13
27	GO:0045819	positive regulation of glycogen catabolic process (BP)	1 genes	3	34208	1	66	0.00577713	0.0230483	PHKG2
349	GO:0051835	positive regulation of synapse structural plasticity (BP)	1 genes	3	34208	1	66	0.00577713	0.0230483	CAMK1
363	GO:0061077	chaperone-mediated protein folding (BP)	1 genes	3	34208	1	66	0.00577713	0.0230483	CSNK2A1
76	GO:0007202	activation of phospholipase C activity (BP)	2 genes	59	34208	2	66	0.00584366	0.0230734	PRKACB,ADRBK1
31	GO:0043065	positive regulation of apoptotic process (BP)	3 genes	178	34208	3	66	0.00498468	0.0235695	HSPD1,STK4,STK3
24	GO:0007586	digestion (BP)	2 genes	56	34208	2	66	0.00527922	0.0246578	PRSS1,PRSS3
81	GO:0006917	induction of apoptosis (BP)	3 genes	185	34208	3	66	0.00554656	0.0255944	PPP2R1A,STK24,STK4
92	GO:0034138	toll-like receptor 3 signaling pathway (BP)	2 genes	63	34208	2	66	0.00663722	0.0256773	RPS6KA1,MAPK14
257	GO:0090090	negative regulation of canonical Wnt receptor signaling pathway (BP)	2 genes	63	34208	2	66	0.00663722	0.0256773	STK4,STK3
341	GO:0006172	ADP biosynthetic process (BP)	1 genes	4	34208	1	66	0.00769552	0.0260831	ATP5A1
347	GO:0006538	glutamate catabolic process (BP)	1 genes	4	34208	1	66	0.00769552	0.0260831	GLUD1
376	GO:0006610	ribosomal protein import into nucleus (BP)	1 genes	4	34208	1	66	0.00769552	0.0260831	RPL23
339	GO:0006926	virus-infected cell apoptosis (BP)	1 genes	4	34208	1	66	0.00769552	0.0260831	EIF2AK2
313	GO:0031952	regulation of protein autophosphorylation (BP)	1 genes	4	34208	1	66	0.00769552	0.0260831	EEF2K
311	GO:0042518	negative regulation of tyrosine phosphorylation of Stat3 protein (BP)	1 genes	4	34208	1	66	0.00769552	0.0260831	PPP2R1A
355	GO:0043620	regulation of DNA-dependent transcription in response to stress (BP)	1 genes	4	34208	1	66	0.00769552	0.0260831	RPS6KA1
209	GO:0045988	negative regulation of striated muscle contraction (BP)	1 genes	4	34208	1	66	0.00769552	0.0260831	ADRBK1
365	GO:0051645	Golgi localization (BP)	1 genes	4	34208	1	66	0.00769552	0.0260831	STK25
278	GO:0060999	positive regulation of dendritic spine development (BP)	1 genes	4	34208	1	66	0.00769552	0.0260831	CAMK1
368	GO:0071732	cellular response to nitric oxide (BP)	1 genes	4	34208	1	66	0.00769552	0.0260831	CDK2
100	GO:0034130	toll-like receptor 1 signaling pathway (BP)	2 genes	69	34208	2	66	0.00791384	0.0263565	RPS6KA1,MAPK14
104	GO:0034134	toll-like receptor 2 signaling pathway (BP)	2 genes	69	34208	2	66	0.00791384	0.0263565	RPS6KA1,MAPK14
96	GO:0002756	MyD88-independent toll-like receptor signaling pathway (BP)	2 genes	65	34208	2	66	0.00705134	0.0267393	RPS6KA1,MAPK14
229	GO:0009611	response to wounding (BP)	2 genes	65	34208	2	66	0.00705134	0.0267393	GFAP,FN1
73	GO:0007265	Ras protein signal transduction (BP)	2 genes	70	34208	2	66	0.00813653	0.0268646	CDK2,MAPK14
125	GO:0051726	regulation of cell cycle (BP)	2 genes	67	34208	2	66	0.00747692	0.0280751	CSNK2A2,CDK4
102	GO:0002224	toll-like receptor signaling pathway (BP)	2 genes	74	34208	2	66	0.00905522	0.0296423	RPS6KA1,MAPK14
93	GO:0034142	toll-like receptor 4 signaling pathway (BP)	2 genes	75	34208	2	66	0.00929182	0.030159	RPS6KA1,MAPK14
331	GO:0016572	histone phosphorylation (BP)	1 genes	5	34208	1	66	0.00961027	0.03017	CDK2
223	GO:0031102	neuron projection regeneration (BP)	1 genes	5	34208	1	66	0.00961027	0.03017	GFAP
267	GO:0033689	negative regulation of osteoblast proliferation (BP)	1 genes	5	34208	1	66	0.00961027	0.03017	EIF2AK2
348	GO:0051354	negative regulation of oxidoreductase activity (BP)	1 genes	5	34208	1	66	0.00961027	0.03017	HP
101	GO:0008063	Toll signaling pathway (BP)	2 genes	77	34208	2	66	0.00977325	0.0304321	RPS6KA1,MAPK14
153	GO:0030168	platelet activation (BP)	3 genes	234	34208	3	66	0.0105358	0.0325421	ARRB2,FN1,MAPK14
330	GO:0006282	regulation of DNA repair (BP)	1 genes	6	34208	1	66	0.0115214	0.0342069	CDK9
346	GO:0006537	glutamate biosynthetic process (BP)	1 genes	6	34208	1	66	0.0115214	0.0342069	GLUD1
364	GO:0007089	traversing start control point of mitotic cell cycle (BP)	1 genes	6	34208	1	66	0.0115214	0.0342069	CDK2
303	GO:0031638	zymogen activation (BP)	1 genes	6	34208	1	66	0.0115214	0.0342069	PRSS3
232	GO:0045197	establishment or maintenance of epithelial cell apical/basal polarity (BP)	1 genes	6	34208	1	66	0.0115214	0.0342069	ILK
115	GO:0022904	respiratory electron transport chain (BP)	2 genes	86	34208	2	66	0.0120733	0.0355698	ATP5C1,ATP5A1
326	GO:0014002	astrocyte development (BP)	1 genes	7	34208	1	66	0.0134289	0.037542	GFAP
327	GO:0032727	positive regulation of interferon-alpha production (BP)	1 genes	7	34208	1	66	0.0134289	0.037542	HSPD1
280	GO:0042026	protein refolding (BP)	1 genes	7	34208	1	66	0.0134289	0.037542	HSPD1
272	GO:0043206	fibril organization (BP)	1 genes	7	34208	1	66	0.0134289	0.037542	ILK
362	GO:0051131	chaperone-mediated protein complex assembly (BP)	1 genes	7	34208	1	66	0.0134289	0.037542	HSPD1
157	GO:0051604	protein maturation (BP)	1 genes	7	34208	1	66	0.0134289	0.037542	HSPD1
230	GO:0006396	RNA processing (BP)	2 genes	92	34208	2	66	0.0137254	0.0378188	HNRNPK,HNRNPH3
47	GO:0042742	defense response to bacterium (BP)	2 genes	92	34208	2	66	0.0137254	0.0378188	LYZ,DCD
178	GO:0006364	rRNA processing (BP)	2 genes	90	34208	2	66	0.0131643	0.038488	RPL11,RPS24
206	GO:0007217	tachykinin receptor signaling pathway (BP)	1 genes	8	34208	1	66	0.0153327	0.0396786	ADRBK1
222	GO:0009103	lipopolysaccharide biosynthetic process (BP)	1 genes	8	34208	1	66	0.0153327	0.0396786	TP53RK
250	GO:0010667	negative regulation of cardiac muscle cell apoptosis (BP)	1 genes	8	34208	1	66	0.0153327	0.0396786	ILK
194	GO:0014912	negative regulation of smooth muscle cell migration (BP)	1 genes	8	34208	1	66	0.0153327	0.0396786	ILK
297	GO:0032495	response to muramyl dipeptide (BP)	1 genes	8	34208	1	66	0.0153327	0.0396786	MAPK14
253	GO:0034101	erythrocyte homeostasis (BP)	1 genes	8	34208	1	66	0.0153327	0.0396786	RPS24
322	GO:0045109	intermediate filament organization (BP)	1 genes	8	34208	1	66	0.0153327	0.0396786	GFAP
224	GO:0006928	cellular component movement (BP)	2 genes	95	34208	2	66	0.0145861	0.0399035	VIM,MAPK14
42	GO:0008380	RNA splicing (BP)	3 genes	267	34208	3	66	0.0149898	0.040717	HNRNPK,PPP2R1A,HNRNPH3
352	GO:0006119	oxidative phosphorylation (BP)	1 genes	9	34208	1	66	0.017233	0.0417735	ATP5C1
236	GO:0008631	induction of apoptosis by oxidative stress (BP)	1 genes	9	34208	1	66	0.017233	0.0417735	STK24
304	GO:0031571	mitotic cell cycle G1/S transition DNA damage checkpoint (BP)	1 genes	9	34208	1	66	0.017233	0.0417735	CDK2
337	GO:0042770	signal transduction in response to DNA damage (BP)	1 genes	9	34208	1	66	0.017233	0.0417735	MAPK14
221	GO:0043032	positive regulation of macrophage activation (BP)	1 genes	9	34208	1	66	0.017233	0.0417735	HSPD1
105	GO:0045663	positive regulation of myoblast differentiation (BP)	1 genes	9	34208	1	66	0.017233	0.0417735	ILK
274	GO:0046827	positive regulation of protein export from nucleus (BP)	1 genes	9	34208	1	66	0.017233	0.0417735	CAMK1
334	GO:0070935	3'-UTR-mediated mRNA stabilization (BP)	1 genes	9	34208	1	66	0.017233	0.0417735	MAPK14
319	GO:0071157	negative regulation of cell cycle arrest (BP)	1 genes	9	34208	1	66	0.017233	0.0417735	CDK9
266	GO:0071345	cellular response to cytokine stimulus (BP)	1 genes	9	34208	1	66	0.017233	0.0417735	CDK9
171	GO:0006470	protein dephosphorylation (BP)	2 genes	105	34208	2	66	0.0176183	0.042439	PPP2R2A,PPP2R1A
158	GO:0016055	Wnt receptor signaling pathway (BP)	2 genes	110	34208	2	66	0.019226	0.0440931	CSNK1A1,CSNK2A2
190	GO:0000085	G2 phase of mitotic cell cycle (BP)	1 genes	10	34208	1	66	0.0191296	0.0441363	CDK2
317	GO:0007020	microtubule nucleation (BP)	1 genes	10	34208	1	66	0.0191296	0.0441363	TUBGCP4
25	GO:0007213	G-protein coupled acetylcholine receptor signaling pathway (BP)	1 genes	10	34208	1	66	0.0191296	0.0441363	ADRBK1
351	GO:0042273	ribosomal large subunit biogenesis (BP)	1 genes	10	34208	1	66	0.0191296	0.0441363	RPL11
244	GO:0050775	positive regulation of dendrite morphogenesis (BP)	1 genes	10	34208	1	66	0.0191296	0.0441363	ILK
271	GO:0051298	centrosome duplication (BP)	1 genes	10	34208	1	66	0.0191296	0.0441363	CDK2
182	GO:0006461	protein complex assembly (BP)	2 genes	111	34208	2	66	0.0195547	0.0445801	TUBGCP4,PPP2R1A
44	GO:0005975	carbohydrate metabolic process (BP)	3 genes	290	34208	3	66	0.0186346	0.0446065	PRKACB,PHKG2,SLC25A13
88	GO:0000084	S phase of mitotic cell cycle (BP)	2 genes	112	34208	2	66	0.0198858	0.0448015	CDK2,CDK4
183	GO:0007417	central nervous system development (BP)	2 genes	112	34208	2	66	0.0198858	0.0448015	STK4,STK3
332	GO:0002031	G-protein coupled receptor internalization (BP)	1 genes	11	34208	1	66	0.0210226	0.0462739	ARRB2
185	GO:0015807	L-amino acid transport (BP)	1 genes	11	34208	1	66	0.0210226	0.0462739	SLC25A13
291	GO:0019395	fatty acid oxidation (BP)	1 genes	11	34208	1	66	0.0210226	0.0462739	MAPK14
177	GO:0042274	ribosomal small subunit biogenesis (BP)	1 genes	11	34208	1	66	0.0210226	0.0462739	RPS24
127	GO:0007411	axon guidance (BP)	3 genes	307	34208	3	66	0.0216177	0.0473119	CSNK2A1,RPS6KA1,CSNK2A2
164	GO:0015813	L-glutamate transport (BP)	1 genes	12	34208	1	66	0.022912	0.0484823	SLC25A13
289	GO:0019048	virus-host interaction (BP)	1 genes	12	34208	1	66	0.022912	0.0484823	EIF2AK2
293	GO:0030111	regulation of Wnt receptor signaling pathway (BP)	1 genes	12	34208	1	66	0.022912	0.0484823	PPP2R1A
249	GO:0031640	killing of cells of other organism (BP)	1 genes	12	34208	1	66	0.022912	0.0484823	DCD
343	GO:0043393	regulation of protein binding (BP)	1 genes	12	34208	1	66	0.022912	0.0484823	CAMK1
13	GO:0008283	cell proliferation (BP)	3 genes	312	34208	3	66	0.0225421	0.0490546	CDK9,ILK,PRDX1

## Sheet: M5
Id	Annotations	Annotations details	Genes	NGR	TNGR	NG	TNG	Hyp	Hyp*	Genes
50	GO:2000323	negative regulation of glucocorticoid receptor signaling pathway (BP)	1 genes	1	34208	1	9	0.000263096	0.00670896	PHB
5	GO:0000122	negative regulation of transcription from RNA polymerase II promoter (BP)	3 genes	416	34208	3	9	0.000142039	0.00724397	TBL1X,PHB,XPO1
49	GO:0050847	progesterone receptor signaling pathway (BP)	1 genes	5	34208	1	9	0.00131487	0.00838227	PHB
41	GO:0071354	cellular response to interleukin-6 (BP)	1 genes	5	34208	1	9	0.00131487	0.00838227	PHB
18	GO:0006886	intracellular protein transport (BP)	2 genes	196	34208	2	9	0.00114512	0.0097335	IPO11,XPO1
47	GO:0010824	regulation of centrosome duplication (BP)	1 genes	3	34208	1	9	0.000789104	0.0100611	XPO1
45	GO:0046825	regulation of protein export from nucleus (BP)	1 genes	3	34208	1	9	0.000789104	0.0100611	XPO1
46	GO:0010944	negative regulation of transcription by competitive promoter binding (BP)	1 genes	7	34208	1	9	0.00184038	0.0104288	PHB
43	GO:0006400	tRNA modification (BP)	1 genes	8	34208	1	9	0.00210305	0.0107255	METTL1
48	GO:0046796	viral genome transport in host cell (BP)	1 genes	4	34208	1	9	0.00105202	0.0107306	XPO1
44	GO:0060766	negative regulation of androgen receptor signaling pathway (BP)	1 genes	10	34208	1	9	0.0026282	0.0121853	PHB
27	GO:0060416	response to growth hormone stimulus (BP)	1 genes	11	34208	1	9	0.00289068	0.0122854	CACYBP
42	GO:0016575	histone deacetylation (BP)	1 genes	19	34208	1	9	0.00498832	0.0141336	PHB
20	GO:0055007	cardiac muscle cell differentiation (BP)	1 genes	19	34208	1	9	0.00498832	0.0141336	CACYBP
23	GO:0042176	regulation of protein catabolic process (BP)	1 genes	14	34208	1	9	0.00367775	0.0144281	XPO1
39	GO:0034504	protein localization to nucleus (BP)	1 genes	18	34208	1	9	0.00472633	0.0150652	XPO1
6	GO:0045892	negative regulation of transcription, DNA-dependent (BP)	2 genes	401	34208	2	9	0.00467304	0.0158883	TBL1X,PHB
15	GO:0071277	cellular response to calcium ion (BP)	1 genes	17	34208	1	9	0.00446428	0.0162627	CACYBP
26	GO:0060548	negative regulation of cell death (BP)	1 genes	25	34208	1	9	0.00655898	0.0167254	CACYBP
10	GO:0045893	positive regulation of transcription, DNA-dependent (BP)	2 genes	468	34208	2	9	0.00630928	0.0169354	TBL1X,PHB
25	GO:0045740	positive regulation of DNA replication (BP)	1 genes	37	34208	1	9	0.00969368	0.0235418	CACYBP
29	GO:0045444	fat cell differentiation (BP)	1 genes	39	34208	1	9	0.0102153	0.0236809	TBL1X
36	GO:0016197	endosome transport (BP)	1 genes	47	34208	1	9	0.0122992	0.0272722	VPS37B
40	GO:0043161	proteasomal ubiquitin-dependent protein catabolic process (BP)	1 genes	52	34208	1	9	0.0135997	0.0277434	TBL1X
35	GO:0051028	mRNA transport (BP)	1 genes	51	34208	1	9	0.0133397	0.0283469	XPO1
9	GO:0043627	response to estrogen stimulus (BP)	1 genes	63	34208	1	9	0.0164554	0.0322779	TBL1X
31	GO:0060070	canonical Wnt receptor signaling pathway (BP)	1 genes	66	34208	1	9	0.017233	0.0325511	TBL1X
37	GO:0000236	mitotic prometaphase (BP)	1 genes	85	34208	1	9	0.0221448	0.0403351	XPO1
38	GO:0000087	M phase of mitotic cell cycle (BP)	1 genes	95	34208	1	9	0.0247212	0.0406703	XPO1
11	GO:0016044	cellular membrane organization (BP)	1 genes	95	34208	1	9	0.0247212	0.0406703	VPS37B
32	GO:0019058	viral infectious cycle (BP)	1 genes	91	34208	1	9	0.0236913	0.0416641	XPO1
34	GO:0007605	sensory perception of sound (BP)	1 genes	106	34208	1	9	0.0275482	0.043905	TBL1X
28	GO:0007568	aging (BP)	1 genes	114	34208	1	9	0.0295997	0.0443995	CACYBP
17	GO:0030308	negative regulation of cell growth (BP)	1 genes	113	34208	1	9	0.0293435	0.045349	PHB
33	GO:0044255	cellular lipid metabolic process (BP)	1 genes	128	34208	1	9	0.0331805	0.0483487	TBL1X

## Sheet: M6
Id	Annotations	Annotations details	Genes	NGR	TNGR	NG	TNG	Hyp	Hyp*	Genes
2	GO:0006956	complement activation (BP)	2 genes	47	34208	2	2	1.84762e-06	5.54286e-06	C2,C4B
0	GO:0006954	inflammatory response (BP)	1 genes	259	34208	1	2	0.0150856	0.0226283	C4B
1	GO:0006508	proteolysis (BP)	1 genes	543	34208	1	2	0.0314954	0.0314954	C2

## Sheet: M7
Id	Annotations	Annotations details	Genes	NGR	TNGR	NG	TNG	Hyp	Hyp*	Genes
114	GO:0006559	L-phenylalanine catabolic process (BP)	2 genes	9	34208	2	14	5.59011e-06	0.000311183	PAH,PCBD1
127	GO:0031017	exocrine pancreas development (BP)	2 genes	9	34208	2	14	5.59011e-06	0.000311183	IGF2,IGF1
60	GO:0055114	oxidation-reduction process (BP)	4 genes	233	34208	4	14	1.99013e-06	0.000332351	CYP2E1,TYRP1,PAH,PCBD1
111	GO:0006826	iron ion transport (BP)	2 genes	13	34208	2	14	1.21006e-05	0.000404159	TFR2,TF
90	GO:0045725	positive regulation of glycogen biosynthetic process (BP)	2 genes	13	34208	2	14	1.21006e-05	0.000404159	IGF2,IGF1
95	GO:0042104	positive regulation of activated T cell proliferation (BP)	2 genes	18	34208	2	14	2.3708e-05	0.000659873	IGF2,IGF1
17	GO:0045840	positive regulation of mitosis (BP)	2 genes	25	34208	2	14	4.64102e-05	0.00110722	IGF2,IGF1
31	GO:0051897	positive regulation of protein kinase B signaling cascade (BP)	2 genes	43	34208	2	14	0.000139108	0.00290388	IGF2,IGF1
161	GO:0006558	L-phenylalanine metabolic process (BP)	1 genes	1	34208	1	14	0.000409261	0.00341733	PAH
162	GO:0006571	tyrosine biosynthetic process (BP)	1 genes	1	34208	1	14	0.000409261	0.00341733	PAH
145	GO:0009441	glycolate metabolic process (BP)	1 genes	1	34208	1	14	0.000409261	0.00341733	IGF1
149	GO:0014896	muscle hypertrophy (BP)	1 genes	1	34208	1	14	0.000409261	0.00341733	IGF1
146	GO:0014904	myotube cell development (BP)	1 genes	1	34208	1	14	0.000409261	0.00341733	IGF1
166	GO:0038028	insulin receptor signaling pathway via phosphatidylinositol 3-kinase cascade (BP)	1 genes	1	34208	1	14	0.000409261	0.00341733	IGF2
165	GO:0043438	acetoacetic acid metabolic process (BP)	1 genes	1	34208	1	14	0.000409261	0.00341733	TYRP1
160	GO:0046146	tetrahydrobiopterin metabolic process (BP)	1 genes	1	34208	1	14	0.000409261	0.00341733	PAH
99	GO:0002576	platelet degranulation (BP)	2 genes	79	34208	2	14	0.000470653	0.00374281	IGF1,TF
108	GO:0006879	cellular iron ion homeostasis (BP)	2 genes	63	34208	2	14	0.000299458	0.00454632	TFR2,TF
27	GO:0008285	negative regulation of cell proliferation (BP)	3 genes	341	34208	3	14	0.000329411	0.0045843	KLF13,IGF1,IGFBP3
67	GO:0050731	positive regulation of peptidyl-tyrosine phosphorylation (BP)	2 genes	62	34208	2	14	0.000290019	0.00484332	IGF2,IGF1
65	GO:0043410	positive regulation of MAPK cascade (BP)	2 genes	61	34208	2	14	0.000280729	0.00520909	IGF2,IGF1
104	GO:0018126	protein hydroxylation (BP)	1 genes	2	34208	1	14	0.000818366	0.00525643	PAH
148	GO:0060741	prostate gland stromal morphogenesis (BP)	1 genes	2	34208	1	14	0.000818366	0.00525643	IGF1
140	GO:0070886	positive regulation of calcineurin-NFAT signaling cascade (BP)	1 genes	2	34208	1	14	0.000818366	0.00525643	IGF1
153	GO:2000286	receptor internalization involved in canonical Wnt receptor signaling pathway (BP)	1 genes	2	34208	1	14	0.000818366	0.00525643	RAB5A
28	GO:0007596	blood coagulation (BP)	3 genes	457	34208	3	14	0.0007727	0.0058655	RAB5A,IGF1,TF
150	GO:0014834	satellite cell maintenance involved in skeletal muscle regeneration (BP)	1 genes	3	34208	1	14	0.00122732	0.00621096	IGF1
151	GO:0032878	regulation of establishment or maintenance of cell polarity (BP)	1 genes	3	34208	1	14	0.00122732	0.00621096	IGF1
144	GO:0035630	bone mineralization involved in bone maturation (BP)	1 genes	3	34208	1	14	0.00122732	0.00621096	IGF1
157	GO:0042423	catecholamine biosynthetic process (BP)	1 genes	3	34208	1	14	0.00122732	0.00621096	PAH
141	GO:0051450	myoblast proliferation (BP)	1 genes	3	34208	1	14	0.00122732	0.00621096	IGF1
143	GO:0060509	Type I pneumocyte differentiation (BP)	1 genes	3	34208	1	14	0.00122732	0.00621096	IGF1
135	GO:2000467	positive regulation of glycogen (starch) synthase activity (BP)	1 genes	3	34208	1	14	0.00122732	0.00621096	IGF2
158	GO:0009582	detection of abiotic stimulus (BP)	1 genes	4	34208	1	14	0.00163611	0.00650549	TIMELESS
159	GO:0009628	response to abiotic stimulus (BP)	1 genes	4	34208	1	14	0.00163611	0.00650549	TIMELESS
134	GO:0021940	positive regulation of cerebellar granule cell precursor proliferation (BP)	1 genes	4	34208	1	14	0.00163611	0.00650549	IGF1
121	GO:0034392	negative regulation of smooth muscle cell apoptosis (BP)	1 genes	4	34208	1	14	0.00163611	0.00650549	IGF1
6	GO:0050650	chondroitin sulfate proteoglycan biosynthetic process (BP)	1 genes	4	34208	1	14	0.00163611	0.00650549	IGF1
136	GO:0090031	positive regulation of steroid hormone biosynthetic process (BP)	1 genes	4	34208	1	14	0.00163611	0.00650549	IGF2
48	GO:2000273	positive regulation of receptor activity (BP)	1 genes	4	34208	1	14	0.00163611	0.00650549	IGF2
56	GO:0001501	skeletal system development (BP)	2 genes	134	34208	2	14	0.00134386	0.0066007	IGF2,IGF1
11	GO:0045944	positive regulation of transcription from RNA polymerase II promoter (BP)	3 genes	578	34208	3	14	0.00152028	0.00725391	IGF2,KLF13,IGF1
116	GO:0010193	response to ozone (BP)	1 genes	5	34208	1	14	0.00204475	0.00726539	CYP2E1
117	GO:0030104	water homeostasis (BP)	1 genes	5	34208	1	14	0.00204475	0.00726539	IGF1
80	GO:0051489	regulation of filopodium assembly (BP)	1 genes	5	34208	1	14	0.00204475	0.00726539	RAB5A
110	GO:0060463	lung lobe morphogenesis (BP)	1 genes	5	34208	1	14	0.00204475	0.00726539	IGF1
142	GO:0060510	Type II pneumocyte differentiation (BP)	1 genes	5	34208	1	14	0.00204475	0.00726539	IGF1
156	GO:0006729	tetrahydrobiopterin biosynthetic process (BP)	1 genes	6	34208	1	14	0.00245323	0.00787866	PCBD1
163	GO:0016098	monoterpenoid metabolic process (BP)	1 genes	6	34208	1	14	0.00245323	0.00787866	CYP2E1
164	GO:0046483	heterocycle metabolic process (BP)	1 genes	6	34208	1	14	0.00245323	0.00787866	CYP2E1
119	GO:0046628	positive regulation of insulin receptor signaling pathway (BP)	1 genes	6	34208	1	14	0.00245323	0.00787866	IGF2
71	GO:0051246	regulation of protein metabolic process (BP)	1 genes	6	34208	1	14	0.00245323	0.00787866	IGF1
123	GO:0000904	cell morphogenesis involved in differentiation (BP)	1 genes	7	34208	1	14	0.00286156	0.00823933	LAMC3
122	GO:0010613	positive regulation of cardiac muscle hypertrophy (BP)	1 genes	7	34208	1	14	0.00286156	0.00823933	IGF1
137	GO:0014002	astrocyte development (BP)	1 genes	7	34208	1	14	0.00286156	0.00823933	LAMC3
125	GO:0033261	regulation of S phase (BP)	1 genes	7	34208	1	14	0.00286156	0.00823933	TIMELESS
133	GO:0060527	prostate epithelial cord arborization involved in prostate glandular acinus morphogenesis (BP)	1 genes	7	34208	1	14	0.00286156	0.00823933	IGF1
138	GO:0090201	negative regulation of release of cytochrome c from mitochondria (BP)	1 genes	7	34208	1	14	0.00286156	0.00823933	IGF1
115	GO:0009072	aromatic amino acid family metabolic process (BP)	1 genes	8	34208	1	14	0.00326974	0.00827342	PAH
85	GO:0014912	negative regulation of smooth muscle cell migration (BP)	1 genes	8	34208	1	14	0.00326974	0.00827342	IGFBP3
154	GO:0042438	melanin biosynthetic process (BP)	1 genes	8	34208	1	14	0.00326974	0.00827342	TYRP1
132	GO:0043496	regulation of protein homodimerization activity (BP)	1 genes	8	34208	1	14	0.00326974	0.00827342	PCBD1
107	GO:0045647	negative regulation of erythrocyte differentiation (BP)	1 genes	8	34208	1	14	0.00326974	0.00827342	KLF13
102	GO:0060426	lung vasculature development (BP)	1 genes	8	34208	1	14	0.00326974	0.00827342	IGF1
124	GO:0060736	prostate gland growth (BP)	1 genes	8	34208	1	14	0.00326974	0.00827342	IGF1
69	GO:0034641	cellular nitrogen compound metabolic process (BP)	2 genes	200	34208	2	14	0.00295518	0.00836465	PAH,PCBD1
55	GO:0045663	positive regulation of myoblast differentiation (BP)	1 genes	9	34208	1	14	0.00367775	0.00890123	IGFBP3
118	GO:0045821	positive regulation of glycolysis (BP)	1 genes	9	34208	1	14	0.00367775	0.00890123	IGF1
147	GO:0060740	prostate gland epithelium morphogenesis (BP)	1 genes	9	34208	1	14	0.00367775	0.00890123	IGF1
7	GO:0030166	proteoglycan biosynthetic process (BP)	1 genes	10	34208	1	14	0.00408562	0.00947636	IGF1
139	GO:0060766	negative regulation of androgen receptor signaling pathway (BP)	1 genes	10	34208	1	14	0.00408562	0.00947636	IGF1
72	GO:0030168	platelet activation (BP)	2 genes	234	34208	2	14	0.00401628	0.00958169	IGF1,TF
128	GO:0033160	positive regulation of protein import into nucleus, translocation (BP)	1 genes	11	34208	1	14	0.00449333	0.0101403	IGF1
105	GO:0043568	positive regulation of insulin-like growth factor receptor signaling pathway (BP)	1 genes	11	34208	1	14	0.00449333	0.0101403	IGF1
98	GO:0042136	neurotransmitter biosynthetic process (BP)	1 genes	12	34208	1	14	0.00490088	0.010769	PAH
93	GO:0045921	positive regulation of exocytosis (BP)	1 genes	12	34208	1	14	0.00490088	0.010769	RAB5A
101	GO:0006957	complement activation, alternative pathway (BP)	1 genes	13	34208	1	14	0.00530828	0.0109442	CFB
19	GO:0014911	positive regulation of smooth muscle cell migration (BP)	1 genes	13	34208	1	14	0.00530828	0.0109442	IGF1
152	GO:0032438	melanosome organization (BP)	1 genes	13	34208	1	14	0.00530828	0.0109442	TYRP1
126	GO:0045445	myoblast differentiation (BP)	1 genes	13	34208	1	14	0.00530828	0.0109442	IGF1
155	GO:0051146	striated muscle cell differentiation (BP)	1 genes	13	34208	1	14	0.00530828	0.0109442	IGF2
23	GO:0006349	regulation of gene expression by genetic imprinting (BP)	1 genes	14	34208	1	14	0.00571552	0.011363	IGF2
45	GO:0046579	positive regulation of Ras protein signal transduction (BP)	1 genes	14	34208	1	14	0.00571552	0.011363	IGF1
130	GO:0071902	positive regulation of protein serine/threonine kinase activity (BP)	1 genes	14	34208	1	14	0.00571552	0.011363	IGF2
106	GO:0002009	morphogenesis of an epithelium (BP)	1 genes	15	34208	1	14	0.00612261	0.0120291	TIMELESS
25	GO:0042493	response to drug (BP)	2 genes	301	34208	2	14	0.00654859	0.0125703	CYP2E1,IGF2
96	GO:0042523	positive regulation of tyrosine phosphorylation of Stat5 protein (BP)	1 genes	16	34208	1	14	0.00652954	0.0126795	IGF1
41	GO:0010001	glial cell differentiation (BP)	1 genes	17	34208	1	14	0.00693632	0.0131632	IGF1
12	GO:0043388	positive regulation of DNA binding (BP)	1 genes	19	34208	1	14	0.00774942	0.0143795	IGF1
39	GO:0070373	negative regulation of ERK1 and ERK2 cascade (BP)	1 genes	19	34208	1	14	0.00774942	0.0143795	IGF1
88	GO:0017144	drug metabolic process (BP)	1 genes	20	34208	1	14	0.00815573	0.0149671	CYP2E1
129	GO:0001932	regulation of protein phosphorylation (BP)	1 genes	22	34208	1	14	0.0089679	0.0162787	IGF1
87	GO:0048662	negative regulation of smooth muscle cell proliferation (BP)	1 genes	23	34208	1	14	0.00937375	0.0166534	IGFBP3
16	GO:0008284	positive regulation of cell proliferation (BP)	2 genes	361	34208	2	14	0.00929374	0.0166888	IGF2,IGF1
10	GO:0030318	melanocyte differentiation (BP)	1 genes	25	34208	1	14	0.010185	0.0171807	TYRP1
113	GO:0035094	response to nicotine (BP)	1 genes	25	34208	1	14	0.010185	0.0171807	IGF2
79	GO:0040014	regulation of multicellular organism growth (BP)	1 genes	25	34208	1	14	0.010185	0.0171807	IGF1
75	GO:0046326	positive regulation of glucose import (BP)	1 genes	25	34208	1	14	0.010185	0.0171807	IGF1
131	GO:0048754	branching morphogenesis of a tube (BP)	1 genes	25	34208	1	14	0.010185	0.0171807	IGF1
61	GO:0001933	negative regulation of protein phosphorylation (BP)	1 genes	28	34208	1	14	0.0114007	0.0183069	IGFBP3
51	GO:0001974	blood vessel remodeling (BP)	1 genes	28	34208	1	14	0.0114007	0.0183069	IGF1
89	GO:0030879	mammary gland development (BP)	1 genes	28	34208	1	14	0.0114007	0.0183069	IGF1
91	GO:0043473	pigmentation (BP)	1 genes	28	34208	1	14	0.0114007	0.0183069	TYRP1
58	GO:0006641	triglyceride metabolic process (BP)	1 genes	27	34208	1	14	0.0109956	0.0183627	CYP2E1
8	GO:0007399	nervous system development (BP)	2 genes	410	34208	2	14	0.0118557	0.0188561	RAB5A,IGF1
4	GO:0009314	response to radiation (BP)	1 genes	30	34208	1	14	0.0122104	0.0190573	IGF2
109	GO:0033572	transferrin transport (BP)	1 genes	30	34208	1	14	0.0122104	0.0190573	TF
94	GO:0048286	lung alveolus development (BP)	1 genes	33	34208	1	14	0.0134238	0.0207572	IGF1
40	GO:0008652	cellular amino acid biosynthetic process (BP)	1 genes	34	34208	1	14	0.0138279	0.0209933	PAH
66	GO:0031667	response to nutrient levels (BP)	1 genes	34	34208	1	14	0.0138279	0.0209933	IGF2
50	GO:0007623	circadian rhythm (BP)	1 genes	36	34208	1	14	0.0146358	0.021823	TIMELESS
38	GO:0010243	response to organic nitrogen (BP)	1 genes	36	34208	1	14	0.0146358	0.021823	CYP2E1
74	GO:0045740	positive regulation of DNA replication (BP)	1 genes	37	34208	1	14	0.0150395	0.0222265	IGF1
30	GO:0045893	positive regulation of transcription, DNA-dependent (BP)	2 genes	468	34208	2	14	0.0152444	0.0223317	PCBD1,IGF1
21	GO:0014068	positive regulation of phosphatidylinositol 3-kinase cascade (BP)	1 genes	38	34208	1	14	0.015443	0.022426	IGF1
100	GO:0048146	positive regulation of fibroblast proliferation (BP)	1 genes	39	34208	1	14	0.0158464	0.0226184	IGF1
20	GO:0048661	positive regulation of smooth muscle cell proliferation (BP)	1 genes	39	34208	1	14	0.0158464	0.0226184	IGF1
83	GO:0051291	protein heterooligomerization (BP)	1 genes	40	34208	1	14	0.0162497	0.0229974	PCBD1
52	GO:0045669	positive regulation of osteoblast differentiation (BP)	1 genes	42	34208	1	14	0.0170557	0.0239353	IGF1
53	GO:0001649	osteoblast differentiation (BP)	1 genes	43	34208	1	14	0.0174584	0.0242963	IGF2
112	GO:0050679	positive regulation of epithelial cell proliferation (BP)	1 genes	45	34208	1	14	0.0182635	0.0250001	IGF1
43	GO:0051781	positive regulation of cell division (BP)	1 genes	45	34208	1	14	0.0182635	0.0250001	IGF2
120	GO:0006956	complement activation (BP)	1 genes	47	34208	1	14	0.019068	0.0256803	CFB
84	GO:0009968	negative regulation of signal transduction (BP)	1 genes	47	34208	1	14	0.019068	0.0256803	IGFBP3
92	GO:0051289	protein homotetramerization (BP)	1 genes	48	34208	1	14	0.01947	0.026012	PCBD1
5	GO:0006508	proteolysis (BP)	2 genes	543	34208	2	14	0.0201725	0.0267365	CFB,TFR2
81	GO:0060041	retina development in camera-type eye (BP)	1 genes	51	34208	1	14	0.0206751	0.027187	LAMC3
14	GO:0043085	positive regulation of catalytic activity (BP)	1 genes	54	34208	1	14	0.0218789	0.0285451	IGF2
57	GO:0001503	ossification (BP)	1 genes	64	34208	1	14	0.0258814	0.0335054	IGF2
86	GO:0001558	regulation of cell growth (BP)	1 genes	65	34208	1	14	0.0262808	0.0337607	IGFBP3
44	GO:0007265	Ras protein signal transduction (BP)	1 genes	70	34208	1	14	0.0282756	0.036046	IGF1
22	GO:0048015	phosphatidylinositol-mediated signaling (BP)	1 genes	73	34208	1	14	0.0294707	0.0372849	IGF1
70	GO:0001934	positive regulation of protein phosphorylation (BP)	1 genes	84	34208	1	14	0.0338409	0.0424919	IGF2
59	GO:0008202	steroid metabolic process (BP)	1 genes	88	34208	1	14	0.0354255	0.0441497	CYP2E1
78	GO:0032355	response to estradiol stimulus (BP)	1 genes	89	34208	1	14	0.0358213	0.0443123	IGF2
76	GO:0045471	response to ethanol (BP)	1 genes	92	34208	1	14	0.0370077	0.0454433	CYP2E1
54	GO:0007517	muscle organ development (BP)	1 genes	94	34208	1	14	0.0377979	0.0460749	IGF1
97	GO:0006928	cellular component movement (BP)	1 genes	95	34208	1	14	0.0381928	0.0462189	IGF1
36	GO:0006006	glucose metabolic process (BP)	1 genes	98	34208	1	14	0.0393766	0.0473085	IGF2
68	GO:0042127	regulation of cell proliferation (BP)	1 genes	101	34208	1	14	0.0405589	0.048381	TIMELESS
63	GO:0009887	organ morphogenesis (BP)	1 genes	102	34208	1	14	0.0409528	0.0485043	IGF2

## Sheet: M8
Id	Annotations	Annotations details	Genes	NGR	TNGR	NG	TNG	Hyp	Hyp*	Genes
10	GO:0051754	meiotic sister chromatid cohesion, centromeric (BP)	1 genes	1	34208	1	2	5.84659e-05	0.000643124	SGOL2
8	GO:0000087	M phase of mitotic cell cycle (BP)	1 genes	95	34208	1	2	0.00554662	0.0101688	SGOL2
7	GO:0000236	mitotic prometaphase (BP)	1 genes	85	34208	1	2	0.0049635	0.0109197	SGOL2
9	GO:0007126	meiosis (BP)	1 genes	70	34208	1	2	0.00408848	0.0112433	SGOL2
6	GO:0007059	chromosome segregation (BP)	1 genes	59	34208	1	2	0.00344656	0.0126374	SGOL2
5	GO:0008104	protein localization (BP)	1 genes	57	34208	1	2	0.00332983	0.018314	SGOL2
0	GO:0008283	cell proliferation (BP)	1 genes	312	34208	1	2	0.0181584	0.0199743	TUSC2
3	GO:0000278	mitotic cell cycle (BP)	1 genes	304	34208	1	2	0.0176949	0.0216271	SGOL2
2	GO:0007267	cell-cell signaling (BP)	1 genes	242	34208	1	2	0.0140989	0.0221554	TUSC2
4	GO:0051301	cell division (BP)	1 genes	286	34208	1	2	0.0166516	0.0228959	SGOL2
1	GO:0007049	cell cycle (BP)	1 genes	435	34208	1	2	0.0252713	0.0252713	TUSC2

## Sheet: M9
There are not annotations significantly enriched

## Sheet: M10
Id	Annotations	Annotations details	Genes	NGR	TNGR	NG	TNG	Hyp	Hyp*	Genes
8	GO:0006692	prostanoid metabolic process (BP)	1 genes	12	34208	1	3	0.00105205	0.0126246	ABCC1
10	GO:0019370	leukotriene biosynthetic process (BP)	1 genes	30	34208	1	3	0.00262873	0.0157724	ABCC1
11	GO:0019882	antigen processing and presentation (BP)	1 genes	54	34208	1	3	0.0047284	0.0189136	AZGP1
7	GO:0016042	lipid catabolic process (BP)	1 genes	97	34208	1	3	0.00848293	0.020359	AZGP1
9	GO:0006200	ATP catabolic process (BP)	1 genes	82	34208	1	3	0.00717429	0.0215229	ABCC1
6	GO:0006511	ubiquitin-dependent protein catabolic process (BP)	1 genes	150	34208	1	3	0.0130976	0.0261952	USP53
0	GO:0006955	immune response (BP)	1 genes	382	34208	1	3	0.0331292	0.0441722	AZGP1
5	GO:0008285	negative regulation of cell proliferation (BP)	1 genes	341	34208	1	3	0.029609	0.0444135	AZGP1
4	GO:0042493	response to drug (BP)	1 genes	301	34208	1	3	0.0261665	0.0448569	ABCC1

[truncated: 22 more sheets: M11, M12, M13, M14, M15, M16, M17, M18, M19, M20, M21, M22, M23, M24, M25, M26, M27, M28, M29, M30 …]
